# Supplementary material for: The microbiota of Drosophila suzukii influences the larval development of Drosophila melanogaster
Source: PeerJ. 2019 Nov 19;7:e8097. doi: 10.7717/peerj.8097 (PMC6873876; doi:10.7717/peerj.8097)
Supplement: Supplemental Information 1 — All the raw data for the article excluding the image files for Fig. 6. Each tab in the XLSX file corresponds to a figure or figure panel. [file peerj-07-8097-s001.xlsx]

## Sheet: Figure 1
Figure 1. Drosophilidae captured during the survey period
Date:	2019-06-12	2019-06-16	2019-06-19	2019-06-22	2019-06-26	2019-06-29	2019-07-06	2019-07-10	2019-07-13	2019-07-18	2019-07-21	2019-07-24	2019-07-28	2019-07-31
D. suzukii						1	1	0	3	3	3	13	16	4
Other	1	2	27	2	25	5	61	92	59	32	48	200	55	22

## Sheet: Figure 2
Figure 2. Observations of larval development with bacteria
Experiment	Treatment	Vial	Time pupariation observed (hours)
A	Axenic	1	108		Treatment	Number of observations	Number of Experiments
A	Axenic	1	108		Axenic	811	5
A	Axenic	1	114		OSW_412_k	99	2
A	Axenic	1	114		OSW_413_10	497	3
A	Axenic	1	114		OSW_422_I	136	2
A	Axenic	1	114		OSW_424_L	155	2
A	Axenic	1	114		OSW_426_N	163	2
A	Axenic	1	114		OSW_427_P	136	2
A	Axenic	1	114		OSW_434_aa	106	2
A	Axenic	1	114		OSW_436_cc	184	2
A	Axenic	1	119		OSW_437_dd	196	2
A	Axenic	1	119		OSW_443_jj	339	2
A	Axenic	1	119		OSW_444_kk	391	2
A	Axenic	1	119		OSW_445_ll	96	2
A	Axenic	1	119		OSW_449_pp	128	2
A	Axenic	1	119
A	Axenic	1	119
A	Axenic	1	119
A	Axenic	1	119
A	Axenic	1	119
A	Axenic	1	119
A	Axenic	1	119
A	Axenic	1	132
A	Axenic	1	132
A	Axenic	1	132
A	Axenic	1	132
A	Axenic	1	132
A	Axenic	1	132
A	Axenic	1	132
A	Axenic	1	132
A	Axenic	1	132
A	Axenic	1	132
A	Axenic	1	132
A	Axenic	1	132
A	Axenic	1	132
A	Axenic	1	138
A	Axenic	1	138
A	Axenic	1	143
A	Axenic	1	143
A	Axenic	1	156
A	Axenic	2	108
A	Axenic	2	108
A	Axenic	2	108
A	Axenic	2	108
A	Axenic	2	108
A	Axenic	2	108
A	Axenic	2	114
A	Axenic	2	114
A	Axenic	2	114
A	Axenic	2	114
A	Axenic	2	114
A	Axenic	2	114
A	Axenic	2	119
A	Axenic	2	119
A	Axenic	2	132
A	Axenic	2	132
A	Axenic	2	132
A	Axenic	2	132
A	Axenic	2	132
A	Axenic	2	132
A	Axenic	2	132
A	Axenic	2	132
A	Axenic	2	138
A	Axenic	2	138
A	Axenic	3	108
A	Axenic	3	108
A	Axenic	3	108
A	Axenic	3	108
A	Axenic	3	108
A	Axenic	3	108
A	Axenic	3	108
A	Axenic	3	114
A	Axenic	3	114
A	Axenic	3	114
A	Axenic	3	114
A	Axenic	3	114
A	Axenic	3	114
A	Axenic	3	114
A	Axenic	3	119
A	Axenic	3	132
A	Axenic	3	132
A	Axenic	3	132
A	Axenic	3	132
A	Axenic	3	132
A	Axenic	3	138
A	Axenic	3	138
A	Axenic	3	138
A	Axenic	4	108
A	Axenic	4	108
A	Axenic	4	108
A	Axenic	4	108
A	Axenic	4	108
A	Axenic	4	108
A	Axenic	4	114
A	Axenic	4	114
A	Axenic	4	114
A	Axenic	4	114
A	Axenic	4	119
A	Axenic	4	119
A	Axenic	4	119
A	Axenic	4	119
A	Axenic	4	119
A	Axenic	4	132
A	Axenic	4	132
B	Axenic	1	108
B	Axenic	1	114
B	Axenic	1	114
B	Axenic	1	114
B	Axenic	1	114
B	Axenic	1	119
B	Axenic	1	119
B	Axenic	1	119
B	Axenic	1	119
B	Axenic	1	119
B	Axenic	1	119
B	Axenic	1	132
B	Axenic	1	132
B	Axenic	1	132
B	Axenic	1	132
B	Axenic	1	132
B	Axenic	1	138
B	Axenic	2	114
B	Axenic	2	114
B	Axenic	2	114
B	Axenic	2	114
B	Axenic	2	114
B	Axenic	2	114
B	Axenic	2	114
B	Axenic	2	114
B	Axenic	2	114
B	Axenic	2	114
B	Axenic	2	119
B	Axenic	2	119
B	Axenic	2	119
B	Axenic	2	119
B	Axenic	2	119
B	Axenic	2	119
B	Axenic	2	119
B	Axenic	2	119
B	Axenic	2	119
B	Axenic	2	119
B	Axenic	2	132
B	Axenic	2	132
B	Axenic	2	132
B	Axenic	2	132
B	Axenic	2	132
B	Axenic	2	132
B	Axenic	2	132
B	Axenic	2	132
B	Axenic	2	132
B	Axenic	2	132
B	Axenic	2	132
B	Axenic	2	132
B	Axenic	2	132
B	Axenic	2	132
B	Axenic	2	132
B	Axenic	2	132
B	Axenic	2	132
B	Axenic	2	132
B	Axenic	2	132
B	Axenic	2	132
B	Axenic	2	132
B	Axenic	2	132
B	Axenic	2	138
B	Axenic	2	138
B	Axenic	2	143
B	Axenic	2	156
B	Axenic	2	156
B	Axenic	2	156
B	Axenic	2	156
B	Axenic	3	108
B	Axenic	3	114
B	Axenic	3	114
B	Axenic	3	114
B	Axenic	3	114
B	Axenic	3	114
B	Axenic	3	114
B	Axenic	3	114
B	Axenic	3	114
B	Axenic	3	114
B	Axenic	3	114
B	Axenic	3	114
B	Axenic	3	119
B	Axenic	3	119
B	Axenic	3	119
B	Axenic	3	119
B	Axenic	3	119
B	Axenic	3	119
B	Axenic	3	119
B	Axenic	3	119
B	Axenic	3	119
B	Axenic	3	119
B	Axenic	3	119
B	Axenic	3	119
B	Axenic	3	119
B	Axenic	3	132
B	Axenic	3	132
B	Axenic	3	132
B	Axenic	3	132
B	Axenic	3	132
B	Axenic	3	132
B	Axenic	3	132
B	Axenic	3	132
B	Axenic	3	132
B	Axenic	3	132
B	Axenic	3	132
B	Axenic	3	132
B	Axenic	3	132
B	Axenic	3	132
B	Axenic	3	132
B	Axenic	3	132
B	Axenic	3	132
B	Axenic	3	132
B	Axenic	3	132
B	Axenic	3	138
B	Axenic	3	138
B	Axenic	3	138
B	Axenic	3	143
B	Axenic	3	156
B	Axenic	3	156
B	Axenic	3	156
B	Axenic	3	156
B	Axenic	3	156
B	Axenic	3	156
B	Axenic	3	156
B	Axenic	4	108
B	Axenic	4	108
B	Axenic	4	108
B	Axenic	4	108
B	Axenic	4	114
B	Axenic	4	114
B	Axenic	4	114
B	Axenic	4	114
B	Axenic	4	114
B	Axenic	4	114
B	Axenic	4	114
B	Axenic	4	119
B	Axenic	4	119
B	Axenic	4	119
B	Axenic	4	119
B	Axenic	4	119
B	Axenic	4	119
B	Axenic	4	119
B	Axenic	4	119
B	Axenic	4	119
B	Axenic	4	132
B	Axenic	4	132
B	Axenic	4	132
B	Axenic	4	132
B	Axenic	4	132
B	Axenic	4	132
B	Axenic	4	132
B	Axenic	4	132
B	Axenic	4	132
B	Axenic	4	132
B	Axenic	4	132
B	Axenic	4	132
B	Axenic	4	132
B	Axenic	4	132
B	Axenic	4	132
B	Axenic	4	132
B	Axenic	4	132
B	Axenic	4	132
B	Axenic	4	138
B	Axenic	4	138
B	Axenic	4	138
B	Axenic	4	138
B	Axenic	4	143
B	Axenic	4	143
B	Axenic	4	156
B	Axenic	4	156
B	Axenic	5	108
B	Axenic	5	108
B	Axenic	5	108
B	Axenic	5	108
B	Axenic	5	114
B	Axenic	5	114
B	Axenic	5	114
B	Axenic	5	114
B	Axenic	5	114
B	Axenic	5	114
B	Axenic	5	114
B	Axenic	5	114
B	Axenic	5	114
B	Axenic	5	114
B	Axenic	5	114
B	Axenic	5	119
B	Axenic	5	119
B	Axenic	5	119
B	Axenic	5	119
B	Axenic	5	119
B	Axenic	5	119
B	Axenic	5	119
B	Axenic	5	119
B	Axenic	5	119
B	Axenic	5	119
B	Axenic	5	119
B	Axenic	5	119
B	Axenic	5	119
B	Axenic	5	119
B	Axenic	5	119
B	Axenic	5	119
B	Axenic	5	119
B	Axenic	5	119
B	Axenic	5	119
B	Axenic	5	132
B	Axenic	5	132
B	Axenic	5	132
B	Axenic	5	132
B	Axenic	5	132
B	Axenic	5	132
B	Axenic	5	132
B	Axenic	5	132
B	Axenic	5	132
B	Axenic	5	132
B	Axenic	5	132
B	Axenic	5	132
B	Axenic	5	138
B	Axenic	5	138
B	Axenic	5	138
B	Axenic	5	138
B	Axenic	5	138
B	Axenic	5	138
B	Axenic	5	138
B	Axenic	5	138
B	Axenic	5	138
B	Axenic	5	143
B	Axenic	5	143
B	Axenic	5	143
B	Axenic	5	156
B	Axenic	5	156
B	Axenic	5	156
C	Axenic	1	108
C	Axenic	1	108
C	Axenic	1	108
C	Axenic	1	108
C	Axenic	1	108
C	Axenic	1	108
C	Axenic	1	114
C	Axenic	1	114
C	Axenic	1	114
C	Axenic	1	114
C	Axenic	1	114
C	Axenic	1	114
C	Axenic	1	114
C	Axenic	1	119
C	Axenic	1	119
C	Axenic	1	119
C	Axenic	1	119
C	Axenic	1	119
C	Axenic	1	119
C	Axenic	1	119
C	Axenic	1	119
C	Axenic	1	119
C	Axenic	1	119
C	Axenic	1	132
C	Axenic	1	132
C	Axenic	1	132
C	Axenic	1	132
C	Axenic	1	132
C	Axenic	1	132
C	Axenic	1	132
C	Axenic	1	132
C	Axenic	1	132
C	Axenic	1	132
C	Axenic	1	138
C	Axenic	1	138
C	Axenic	1	138
C	Axenic	1	138
C	Axenic	1	143
C	Axenic	1	156
C	Axenic	2	108
C	Axenic	2	108
C	Axenic	2	108
C	Axenic	2	108
C	Axenic	2	108
C	Axenic	2	108
C	Axenic	2	108
C	Axenic	2	114
C	Axenic	2	114
C	Axenic	2	114
C	Axenic	2	114
C	Axenic	2	114
C	Axenic	2	114
C	Axenic	2	114
C	Axenic	2	114
C	Axenic	2	114
C	Axenic	2	114
C	Axenic	2	114
C	Axenic	2	119
C	Axenic	2	119
C	Axenic	2	119
C	Axenic	2	119
C	Axenic	2	119
C	Axenic	2	119
C	Axenic	2	119
C	Axenic	2	119
C	Axenic	2	119
C	Axenic	2	119
C	Axenic	2	119
C	Axenic	2	132
C	Axenic	2	132
C	Axenic	2	132
C	Axenic	2	132
C	Axenic	2	132
C	Axenic	2	132
C	Axenic	2	132
C	Axenic	2	132
C	Axenic	2	132
C	Axenic	2	132
C	Axenic	2	132
C	Axenic	2	132
C	Axenic	2	132
C	Axenic	2	132
C	Axenic	2	132
C	Axenic	2	132
C	Axenic	2	132
C	Axenic	2	132
C	Axenic	2	138
C	Axenic	2	143
C	Axenic	2	143
C	Axenic	3	108
C	Axenic	3	114
C	Axenic	3	114
C	Axenic	3	114
C	Axenic	3	114
C	Axenic	3	114
C	Axenic	3	114
C	Axenic	3	114
C	Axenic	3	114
C	Axenic	3	119
C	Axenic	3	119
C	Axenic	3	119
C	Axenic	3	119
C	Axenic	3	119
C	Axenic	3	132
C	Axenic	3	132
C	Axenic	3	132
C	Axenic	3	132
C	Axenic	3	132
C	Axenic	3	132
C	Axenic	3	132
C	Axenic	3	132
C	Axenic	3	132
C	Axenic	3	132
C	Axenic	3	132
C	Axenic	3	132
C	Axenic	3	132
C	Axenic	3	132
C	Axenic	3	138
C	Axenic	3	143
C	Axenic	3	156
C	Axenic	4	108
C	Axenic	4	108
C	Axenic	4	108
C	Axenic	4	108
C	Axenic	4	114
C	Axenic	4	114
C	Axenic	4	114
C	Axenic	4	114
C	Axenic	4	114
C	Axenic	4	114
C	Axenic	4	114
C	Axenic	4	114
C	Axenic	4	114
C	Axenic	4	114
C	Axenic	4	114
C	Axenic	4	114
C	Axenic	4	119
C	Axenic	4	119
C	Axenic	4	119
C	Axenic	4	119
C	Axenic	4	119
C	Axenic	4	119
C	Axenic	4	119
C	Axenic	4	119
C	Axenic	4	119
C	Axenic	4	132
C	Axenic	4	132
C	Axenic	4	132
C	Axenic	4	132
C	Axenic	4	132
C	Axenic	4	132
C	Axenic	4	132
C	Axenic	4	132
C	Axenic	4	132
C	Axenic	4	132
C	Axenic	4	132
C	Axenic	4	132
C	Axenic	4	132
C	Axenic	4	138
C	Axenic	4	143
C	Axenic	5	108
C	Axenic	5	108
C	Axenic	5	114
C	Axenic	5	114
C	Axenic	5	114
C	Axenic	5	114
C	Axenic	5	114
C	Axenic	5	119
C	Axenic	5	119
C	Axenic	5	119
C	Axenic	5	119
C	Axenic	5	119
C	Axenic	5	119
C	Axenic	5	119
C	Axenic	5	119
C	Axenic	5	119
C	Axenic	5	132
C	Axenic	5	132
C	Axenic	5	132
C	Axenic	5	132
C	Axenic	5	132
C	Axenic	5	132
C	Axenic	5	132
C	Axenic	5	132
C	Axenic	5	132
C	Axenic	5	132
C	Axenic	5	132
C	Axenic	5	132
C	Axenic	5	132
C	Axenic	5	132
C	Axenic	5	138
C	Axenic	5	138
C	Axenic	5	143
C	Axenic	5	156
Y	Axenic	1	108
Y	Axenic	1	108
Y	Axenic	1	114
Y	Axenic	1	114
Y	Axenic	1	114
Y	Axenic	1	114
Y	Axenic	1	114
Y	Axenic	1	114
Y	Axenic	1	114
Y	Axenic	1	119
Y	Axenic	1	119
Y	Axenic	1	119
Y	Axenic	1	119
Y	Axenic	1	119
Y	Axenic	1	119
Y	Axenic	1	119
Y	Axenic	1	119
Y	Axenic	1	132
Y	Axenic	1	132
Y	Axenic	1	132
Y	Axenic	1	132
Y	Axenic	1	132
Y	Axenic	1	132
Y	Axenic	1	138
Y	Axenic	1	138
Y	Axenic	1	138
Y	Axenic	1	138
Y	Axenic	1	143
Y	Axenic	1	143
Y	Axenic	1	156
Y	Axenic	2	108
Y	Axenic	2	108
Y	Axenic	2	108
Y	Axenic	2	108
Y	Axenic	2	108
Y	Axenic	2	108
Y	Axenic	2	114
Y	Axenic	2	114
Y	Axenic	2	114
Y	Axenic	2	114
Y	Axenic	2	114
Y	Axenic	2	114
Y	Axenic	2	114
Y	Axenic	2	114
Y	Axenic	2	114
Y	Axenic	2	114
Y	Axenic	2	114
Y	Axenic	2	114
Y	Axenic	2	114
Y	Axenic	2	114
Y	Axenic	2	114
Y	Axenic	2	114
Y	Axenic	2	114
Y	Axenic	2	114
Y	Axenic	2	119
Y	Axenic	2	119
Y	Axenic	2	119
Y	Axenic	2	119
Y	Axenic	2	119
Y	Axenic	2	119
Y	Axenic	2	119
Y	Axenic	2	119
Y	Axenic	2	119
Y	Axenic	2	119
Y	Axenic	2	119
Y	Axenic	2	119
Y	Axenic	2	119
Y	Axenic	2	119
Y	Axenic	2	132
Y	Axenic	2	132
Y	Axenic	2	132
Y	Axenic	2	132
Y	Axenic	2	132
Y	Axenic	2	132
Y	Axenic	2	132
Y	Axenic	2	132
Y	Axenic	2	138
Y	Axenic	2	138
Y	Axenic	2	138
Y	Axenic	2	138
Y	Axenic	2	138
Y	Axenic	2	138
Y	Axenic	2	143
Y	Axenic	2	143
Y	Axenic	2	156
Y	Axenic	2	156
Y	Axenic	2	156
Y	Axenic	3	108
Y	Axenic	3	108
Y	Axenic	3	114
Y	Axenic	3	114
Y	Axenic	3	114
Y	Axenic	3	114
Y	Axenic	3	119
Y	Axenic	3	119
Y	Axenic	3	119
Y	Axenic	3	119
Y	Axenic	3	119
Y	Axenic	3	119
Y	Axenic	3	132
Y	Axenic	3	132
Y	Axenic	3	132
Y	Axenic	3	132
Y	Axenic	3	132
Y	Axenic	3	132
Y	Axenic	3	132
Y	Axenic	3	132
Y	Axenic	3	132
Y	Axenic	3	132
Y	Axenic	3	132
Y	Axenic	3	132
Y	Axenic	3	132
Y	Axenic	3	138
Y	Axenic	3	138
Y	Axenic	3	138
Y	Axenic	3	138
Y	Axenic	3	143
Y	Axenic	3	143
Y	Axenic	3	156
Y	Axenic	3	156
Y	Axenic	3	156
Y	Axenic	3	156
Y	Axenic	4	108
Y	Axenic	4	108
Y	Axenic	4	108
Y	Axenic	4	108
Y	Axenic	4	114
Y	Axenic	4	114
Y	Axenic	4	114
Y	Axenic	4	114
Y	Axenic	4	114
Y	Axenic	4	114
Y	Axenic	4	114
Y	Axenic	4	114
Y	Axenic	4	114
Y	Axenic	4	114
Y	Axenic	4	114
Y	Axenic	4	114
Y	Axenic	4	114
Y	Axenic	4	114
Y	Axenic	4	114
Y	Axenic	4	114
Y	Axenic	4	114
Y	Axenic	4	114
Y	Axenic	4	114
Y	Axenic	4	114
Y	Axenic	4	119
Y	Axenic	4	119
Y	Axenic	4	119
Y	Axenic	4	119
Y	Axenic	4	119
Y	Axenic	4	119
Y	Axenic	4	119
Y	Axenic	4	119
Y	Axenic	4	119
Y	Axenic	4	119
Y	Axenic	4	119
Y	Axenic	4	119
Y	Axenic	4	119
Y	Axenic	4	119
Y	Axenic	4	119
Y	Axenic	4	119
Y	Axenic	4	119
Y	Axenic	4	132
Y	Axenic	4	132
Y	Axenic	4	132
Y	Axenic	4	132
Y	Axenic	4	132
Y	Axenic	4	132
Y	Axenic	4	132
Y	Axenic	4	132
Y	Axenic	4	132
Y	Axenic	4	132
Y	Axenic	4	132
Y	Axenic	4	138
Y	Axenic	4	138
Y	Axenic	4	138
Y	Axenic	4	156
Z	Axenic	5	108
Z	Axenic	5	108
Z	Axenic	5	114
Z	Axenic	5	114
Z	Axenic	5	114
Z	Axenic	5	114
Z	Axenic	5	114
Z	Axenic	5	114
Z	Axenic	5	114
Z	Axenic	5	114
Z	Axenic	5	114
Z	Axenic	5	114
Z	Axenic	5	119
Z	Axenic	5	119
Z	Axenic	5	119
Z	Axenic	5	119
Z	Axenic	5	119
Z	Axenic	5	119
Z	Axenic	5	119
Z	Axenic	5	119
Z	Axenic	5	119
Z	Axenic	5	119
Z	Axenic	5	119
Z	Axenic	5	119
Z	Axenic	5	119
Z	Axenic	5	119
Z	Axenic	5	119
Z	Axenic	5	119
Z	Axenic	5	119
Z	Axenic	5	132
Z	Axenic	5	132
Z	Axenic	5	132
Z	Axenic	5	132
Z	Axenic	5	132
Z	Axenic	5	132
Z	Axenic	5	132
Z	Axenic	5	138
Z	Axenic	5	138
Z	Axenic	5	138
Z	Axenic	5	138
Z	Axenic	5	138
Z	Axenic	5	143
Z	Axenic	5	143
Z	Axenic	6	108
Z	Axenic	6	108
Z	Axenic	6	108
Z	Axenic	6	108
Z	Axenic	6	108
Z	Axenic	6	114
Z	Axenic	6	114
Z	Axenic	6	114
Z	Axenic	6	114
Z	Axenic	6	114
Z	Axenic	6	114
Z	Axenic	6	114
Z	Axenic	6	114
Z	Axenic	6	114
Z	Axenic	6	114
Z	Axenic	6	114
Z	Axenic	6	114
Z	Axenic	6	114
Z	Axenic	6	114
Z	Axenic	6	114
Z	Axenic	6	114
Z	Axenic	6	114
Z	Axenic	6	114
Z	Axenic	6	119
Z	Axenic	6	119
Z	Axenic	6	119
Z	Axenic	6	119
Z	Axenic	6	119
Z	Axenic	6	119
Z	Axenic	6	119
Z	Axenic	6	119
Z	Axenic	6	119
Z	Axenic	6	119
Z	Axenic	6	119
Z	Axenic	6	119
Z	Axenic	6	119
Z	Axenic	6	119
Z	Axenic	6	119
Z	Axenic	6	119
Z	Axenic	6	119
Z	Axenic	6	132
Z	Axenic	6	132
Z	Axenic	6	132
Z	Axenic	6	132
Z	Axenic	6	132
Z	Axenic	6	132
Z	Axenic	6	132
Z	Axenic	6	132
Z	Axenic	6	132
Z	Axenic	6	132
Z	Axenic	6	132
Z	Axenic	6	132
Z	Axenic	6	132
Z	Axenic	6	132
Z	Axenic	6	132
Z	Axenic	6	132
Z	Axenic	6	138
Z	Axenic	6	138
Z	Axenic	6	138
Z	Axenic	6	143
Z	Axenic	6	156
Z	Axenic	6	156
Z	Axenic	6	156
Z	Axenic	6	156
A	OSW_412_k	1	95
A	OSW_412_k	1	108
A	OSW_412_k	1	108
A	OSW_412_k	1	108
A	OSW_412_k	1	108
A	OSW_412_k	1	108
A	OSW_412_k	1	108
A	OSW_412_k	1	132
A	OSW_412_k	1	143
A	OSW_412_k	1	143
A	OSW_412_k	1	156
A	OSW_412_k	1	156
A	OSW_412_k	1	156
A	OSW_412_k	2	95
A	OSW_412_k	2	95
A	OSW_412_k	2	108
A	OSW_412_k	2	108
A	OSW_412_k	2	108
A	OSW_412_k	2	108
A	OSW_412_k	2	108
A	OSW_412_k	2	108
A	OSW_412_k	2	108
A	OSW_412_k	2	108
A	OSW_412_k	2	108
A	OSW_412_k	2	108
A	OSW_412_k	2	108
A	OSW_412_k	2	108
A	OSW_412_k	2	108
A	OSW_412_k	2	108
A	OSW_412_k	2	108
A	OSW_412_k	2	108
A	OSW_412_k	2	108
A	OSW_412_k	2	108
A	OSW_412_k	2	108
A	OSW_412_k	2	114
A	OSW_412_k	2	114
A	OSW_412_k	2	114
A	OSW_412_k	2	114
A	OSW_412_k	2	114
A	OSW_412_k	2	114
A	OSW_412_k	2	119
A	OSW_412_k	2	119
A	OSW_412_k	2	119
A	OSW_412_k	2	119
A	OSW_412_k	2	132
A	OSW_412_k	2	132
A	OSW_412_k	2	132
A	OSW_412_k	2	132
A	OSW_412_k	2	132
A	OSW_412_k	2	132
A	OSW_412_k	2	138
A	OSW_412_k	3	95
A	OSW_412_k	3	108
A	OSW_412_k	3	108
A	OSW_412_k	3	108
A	OSW_412_k	3	108
A	OSW_412_k	3	108
A	OSW_412_k	3	108
A	OSW_412_k	3	108
A	OSW_412_k	3	108
A	OSW_412_k	3	108
A	OSW_412_k	3	108
A	OSW_412_k	3	108
A	OSW_412_k	3	108
A	OSW_412_k	3	108
A	OSW_412_k	3	108
A	OSW_412_k	3	108
A	OSW_412_k	3	108
A	OSW_412_k	3	108
A	OSW_412_k	3	114
A	OSW_412_k	3	114
A	OSW_412_k	3	114
A	OSW_412_k	3	119
A	OSW_412_k	3	119
A	OSW_412_k	3	119
A	OSW_412_k	3	132
A	OSW_412_k	3	132
B	OSW_412_k	2	108
B	OSW_412_k	2	108
B	OSW_412_k	2	108
B	OSW_412_k	2	108
B	OSW_412_k	2	108
B	OSW_412_k	2	108
B	OSW_412_k	2	108
B	OSW_412_k	2	108
B	OSW_412_k	2	108
B	OSW_412_k	2	108
B	OSW_412_k	2	108
B	OSW_412_k	2	108
B	OSW_412_k	2	108
B	OSW_412_k	2	108
B	OSW_412_k	2	108
B	OSW_412_k	2	108
B	OSW_412_k	2	108
B	OSW_412_k	2	108
B	OSW_412_k	2	114
B	OSW_412_k	2	114
B	OSW_412_k	2	114
B	OSW_412_k	2	114
B	OSW_413_10	1	114
B	OSW_413_10	1	114
B	OSW_413_10	1	114
B	OSW_413_10	1	114
B	OSW_413_10	1	114
B	OSW_413_10	1	114
B	OSW_413_10	1	114
B	OSW_413_10	1	114
B	OSW_413_10	1	119
B	OSW_413_10	1	119
B	OSW_413_10	1	119
B	OSW_413_10	1	119
B	OSW_413_10	1	119
B	OSW_413_10	1	119
B	OSW_413_10	1	119
B	OSW_413_10	1	119
B	OSW_413_10	1	119
B	OSW_413_10	1	119
B	OSW_413_10	1	119
B	OSW_413_10	1	119
B	OSW_413_10	1	132
B	OSW_413_10	1	132
B	OSW_413_10	1	132
B	OSW_413_10	1	132
B	OSW_413_10	1	132
B	OSW_413_10	1	132
B	OSW_413_10	1	132
B	OSW_413_10	1	132
B	OSW_413_10	1	132
B	OSW_413_10	1	132
B	OSW_413_10	1	132
B	OSW_413_10	1	132
B	OSW_413_10	1	132
B	OSW_413_10	1	132
B	OSW_413_10	1	132
B	OSW_413_10	1	132
B	OSW_413_10	1	138
B	OSW_413_10	1	138
B	OSW_413_10	1	138
B	OSW_413_10	1	138
B	OSW_413_10	1	156
B	OSW_413_10	1	156
B	OSW_413_10	2	114
B	OSW_413_10	2	114
B	OSW_413_10	2	114
B	OSW_413_10	2	114
B	OSW_413_10	2	114
B	OSW_413_10	2	119
B	OSW_413_10	2	119
B	OSW_413_10	2	119
B	OSW_413_10	2	119
B	OSW_413_10	2	119
B	OSW_413_10	2	119
B	OSW_413_10	2	132
B	OSW_413_10	2	132
B	OSW_413_10	2	132
B	OSW_413_10	2	132
B	OSW_413_10	2	132
B	OSW_413_10	2	132
B	OSW_413_10	2	132
B	OSW_413_10	2	132
B	OSW_413_10	2	132
B	OSW_413_10	2	132
B	OSW_413_10	2	132
B	OSW_413_10	2	132
B	OSW_413_10	2	132
B	OSW_413_10	2	132
B	OSW_413_10	2	132
B	OSW_413_10	2	132
B	OSW_413_10	2	132
B	OSW_413_10	2	132
B	OSW_413_10	2	132
B	OSW_413_10	2	132
B	OSW_413_10	2	132
B	OSW_413_10	2	132
B	OSW_413_10	2	132
B	OSW_413_10	2	132
B	OSW_413_10	2	132
B	OSW_413_10	2	138
B	OSW_413_10	2	138
B	OSW_413_10	2	138
B	OSW_413_10	2	138
B	OSW_413_10	2	138
B	OSW_413_10	2	143
B	OSW_413_10	2	143
B	OSW_413_10	2	143
B	OSW_413_10	2	143
B	OSW_413_10	2	156
B	OSW_413_10	2	156
B	OSW_413_10	2	156
B	OSW_413_10	2	156
B	OSW_413_10	2	156
B	OSW_413_10	2	156
B	OSW_413_10	2	156
B	OSW_413_10	3	108
B	OSW_413_10	3	114
B	OSW_413_10	3	114
B	OSW_413_10	3	114
B	OSW_413_10	3	114
B	OSW_413_10	3	119
B	OSW_413_10	3	119
B	OSW_413_10	3	119
B	OSW_413_10	3	119
B	OSW_413_10	3	119
B	OSW_413_10	3	132
B	OSW_413_10	3	132
B	OSW_413_10	3	132
B	OSW_413_10	3	132
B	OSW_413_10	3	132
B	OSW_413_10	3	132
B	OSW_413_10	3	132
B	OSW_413_10	3	132
B	OSW_413_10	3	132
B	OSW_413_10	3	132
B	OSW_413_10	3	132
B	OSW_413_10	3	132
B	OSW_413_10	3	132
B	OSW_413_10	3	132
B	OSW_413_10	3	132
B	OSW_413_10	3	132
B	OSW_413_10	3	132
B	OSW_413_10	3	132
B	OSW_413_10	3	138
B	OSW_413_10	3	138
B	OSW_413_10	3	138
B	OSW_413_10	3	138
B	OSW_413_10	3	138
B	OSW_413_10	3	138
B	OSW_413_10	3	143
B	OSW_413_10	3	143
B	OSW_413_10	3	143
B	OSW_413_10	3	156
B	OSW_413_10	3	156
B	OSW_413_10	3	156
B	OSW_413_10	3	156
B	OSW_413_10	3	156
B	OSW_413_10	3	156
B	OSW_413_10	4	114
B	OSW_413_10	4	114
B	OSW_413_10	4	114
B	OSW_413_10	4	119
B	OSW_413_10	4	119
B	OSW_413_10	4	119
B	OSW_413_10	4	119
B	OSW_413_10	4	119
B	OSW_413_10	4	132
B	OSW_413_10	4	132
B	OSW_413_10	4	132
B	OSW_413_10	4	132
B	OSW_413_10	4	132
B	OSW_413_10	4	132
B	OSW_413_10	4	132
B	OSW_413_10	4	132
B	OSW_413_10	4	132
B	OSW_413_10	4	132
B	OSW_413_10	4	132
B	OSW_413_10	4	132
B	OSW_413_10	4	132
B	OSW_413_10	4	132
B	OSW_413_10	4	132
B	OSW_413_10	4	132
B	OSW_413_10	4	132
B	OSW_413_10	4	132
B	OSW_413_10	4	132
B	OSW_413_10	4	132
B	OSW_413_10	4	132
B	OSW_413_10	4	132
B	OSW_413_10	4	132
B	OSW_413_10	4	132
B	OSW_413_10	4	132
B	OSW_413_10	4	132
B	OSW_413_10	4	132
B	OSW_413_10	4	138
B	OSW_413_10	4	138
B	OSW_413_10	4	138
B	OSW_413_10	4	138
B	OSW_413_10	4	138
B	OSW_413_10	4	138
B	OSW_413_10	4	138
B	OSW_413_10	4	138
B	OSW_413_10	4	138
B	OSW_413_10	4	138
B	OSW_413_10	4	143
B	OSW_413_10	4	143
B	OSW_413_10	4	143
B	OSW_413_10	4	143
B	OSW_413_10	4	143
B	OSW_413_10	4	143
B	OSW_413_10	4	143
B	OSW_413_10	4	156
B	OSW_413_10	4	156
B	OSW_413_10	4	156
B	OSW_413_10	4	156
B	OSW_413_10	4	156
Y	OSW_413_10	1	114
Y	OSW_413_10	1	114
Y	OSW_413_10	1	114
Y	OSW_413_10	1	114
Y	OSW_413_10	1	114
Y	OSW_413_10	1	114
Y	OSW_413_10	1	119
Y	OSW_413_10	1	119
Y	OSW_413_10	1	119
Y	OSW_413_10	1	119
Y	OSW_413_10	1	119
Y	OSW_413_10	1	119
Y	OSW_413_10	1	119
Y	OSW_413_10	1	119
Y	OSW_413_10	1	119
Y	OSW_413_10	1	119
Y	OSW_413_10	1	119
Y	OSW_413_10	1	119
Y	OSW_413_10	1	119
Y	OSW_413_10	1	119
Y	OSW_413_10	1	119
Y	OSW_413_10	1	119
Y	OSW_413_10	1	119
Y	OSW_413_10	1	132
Y	OSW_413_10	1	132
Y	OSW_413_10	1	132
Y	OSW_413_10	1	132
Y	OSW_413_10	1	132
Y	OSW_413_10	1	132
Y	OSW_413_10	1	132
Y	OSW_413_10	1	132
Y	OSW_413_10	1	132
Y	OSW_413_10	1	132
Y	OSW_413_10	1	132
Y	OSW_413_10	1	132
Y	OSW_413_10	1	132
Y	OSW_413_10	1	132
Y	OSW_413_10	1	132
Y	OSW_413_10	1	132
Y	OSW_413_10	1	132
Y	OSW_413_10	1	132
Y	OSW_413_10	1	138
Y	OSW_413_10	1	138
Y	OSW_413_10	1	138
Y	OSW_413_10	1	138
Y	OSW_413_10	1	138
Y	OSW_413_10	1	138
Y	OSW_413_10	1	138
Y	OSW_413_10	1	138
Y	OSW_413_10	1	138
Y	OSW_413_10	1	138
Y	OSW_413_10	1	138
Y	OSW_413_10	1	138
Y	OSW_413_10	1	138
Y	OSW_413_10	1	138
Y	OSW_413_10	1	138
Y	OSW_413_10	1	143
Y	OSW_413_10	1	143
Y	OSW_413_10	1	143
Y	OSW_413_10	2	108
Y	OSW_413_10	2	114
Y	OSW_413_10	2	114
Y	OSW_413_10	2	114
Y	OSW_413_10	2	114
Y	OSW_413_10	2	119
Y	OSW_413_10	2	132
Y	OSW_413_10	2	132
Y	OSW_413_10	2	132
Y	OSW_413_10	2	132
Y	OSW_413_10	2	132
Y	OSW_413_10	2	132
Y	OSW_413_10	2	132
Y	OSW_413_10	2	138
Y	OSW_413_10	2	156
Y	OSW_413_10	3	114
Y	OSW_413_10	3	114
Y	OSW_413_10	3	114
Y	OSW_413_10	3	114
Y	OSW_413_10	3	114
Y	OSW_413_10	3	114
Y	OSW_413_10	3	114
Y	OSW_413_10	3	119
Y	OSW_413_10	3	119
Y	OSW_413_10	3	119
Y	OSW_413_10	3	119
Y	OSW_413_10	3	119
Y	OSW_413_10	3	119
Y	OSW_413_10	3	119
Y	OSW_413_10	3	119
Y	OSW_413_10	3	119
Y	OSW_413_10	3	132
Y	OSW_413_10	3	132
Y	OSW_413_10	3	132
Y	OSW_413_10	3	132
Y	OSW_413_10	3	132
Y	OSW_413_10	3	132
Y	OSW_413_10	3	132
Y	OSW_413_10	3	132
Y	OSW_413_10	3	132
Y	OSW_413_10	3	132
Y	OSW_413_10	3	132
Y	OSW_413_10	3	132
Y	OSW_413_10	3	132
Y	OSW_413_10	3	132
Y	OSW_413_10	3	138
Y	OSW_413_10	3	143
Y	OSW_413_10	3	156
Y	OSW_413_10	4	114
Y	OSW_413_10	4	114
Y	OSW_413_10	4	114
Y	OSW_413_10	4	114
Y	OSW_413_10	4	114
Y	OSW_413_10	4	114
Y	OSW_413_10	4	119
Y	OSW_413_10	4	119
Y	OSW_413_10	4	119
Y	OSW_413_10	4	119
Y	OSW_413_10	4	119
Y	OSW_413_10	4	119
Y	OSW_413_10	4	119
Y	OSW_413_10	4	119
Y	OSW_413_10	4	119
Y	OSW_413_10	4	119
Y	OSW_413_10	4	119
Y	OSW_413_10	4	119
Y	OSW_413_10	4	119
Y	OSW_413_10	4	119
Y	OSW_413_10	4	119
Y	OSW_413_10	4	119
Y	OSW_413_10	4	119
Y	OSW_413_10	4	119
Y	OSW_413_10	4	119
Y	OSW_413_10	4	132
Y	OSW_413_10	4	132
Y	OSW_413_10	4	132
Y	OSW_413_10	4	132
Y	OSW_413_10	4	132
Y	OSW_413_10	4	132
Y	OSW_413_10	4	132
Y	OSW_413_10	4	132
Y	OSW_413_10	4	132
Y	OSW_413_10	4	132
Y	OSW_413_10	4	132
Y	OSW_413_10	4	132
Y	OSW_413_10	4	132
Y	OSW_413_10	4	132
Y	OSW_413_10	4	132
Y	OSW_413_10	4	138
Y	OSW_413_10	4	143
Y	OSW_413_10	4	143
Y	OSW_413_10	4	156
Y	OSW_413_10	4	156
Y	OSW_413_10	4	156
Y	OSW_413_10	4	156
Z	OSW_413_10	1	108
Z	OSW_413_10	1	108
Z	OSW_413_10	1	108
Z	OSW_413_10	1	108
Z	OSW_413_10	1	114
Z	OSW_413_10	1	114
Z	OSW_413_10	1	114
Z	OSW_413_10	1	114
Z	OSW_413_10	1	114
Z	OSW_413_10	1	114
Z	OSW_413_10	1	114
Z	OSW_413_10	1	114
Z	OSW_413_10	1	114
Z	OSW_413_10	1	114
Z	OSW_413_10	1	114
Z	OSW_413_10	1	114
Z	OSW_413_10	1	119
Z	OSW_413_10	1	119
Z	OSW_413_10	1	119
Z	OSW_413_10	1	119
Z	OSW_413_10	1	119
Z	OSW_413_10	1	119
Z	OSW_413_10	1	119
Z	OSW_413_10	1	119
Z	OSW_413_10	1	119
Z	OSW_413_10	1	119
Z	OSW_413_10	1	119
Z	OSW_413_10	1	119
Z	OSW_413_10	1	119
Z	OSW_413_10	1	119
Z	OSW_413_10	1	132
Z	OSW_413_10	1	132
Z	OSW_413_10	1	132
Z	OSW_413_10	1	132
Z	OSW_413_10	1	132
Z	OSW_413_10	1	132
Z	OSW_413_10	1	132
Z	OSW_413_10	1	132
Z	OSW_413_10	1	132
Z	OSW_413_10	1	132
Z	OSW_413_10	1	132
Z	OSW_413_10	1	138
Z	OSW_413_10	1	138
Z	OSW_413_10	1	138
Z	OSW_413_10	1	138
Z	OSW_413_10	1	143
Z	OSW_413_10	1	156
Z	OSW_413_10	2	108
Z	OSW_413_10	2	108
Z	OSW_413_10	2	108
Z	OSW_413_10	2	108
Z	OSW_413_10	2	114
Z	OSW_413_10	2	114
Z	OSW_413_10	2	114
Z	OSW_413_10	2	114
Z	OSW_413_10	2	114
Z	OSW_413_10	2	114
Z	OSW_413_10	2	114
Z	OSW_413_10	2	114
Z	OSW_413_10	2	119
Z	OSW_413_10	2	119
Z	OSW_413_10	2	119
Z	OSW_413_10	2	119
Z	OSW_413_10	2	119
Z	OSW_413_10	2	119
Z	OSW_413_10	2	119
Z	OSW_413_10	2	119
Z	OSW_413_10	2	119
Z	OSW_413_10	2	132
Z	OSW_413_10	2	132
Z	OSW_413_10	2	132
Z	OSW_413_10	2	132
Z	OSW_413_10	2	132
Z	OSW_413_10	2	132
Z	OSW_413_10	2	132
Z	OSW_413_10	2	132
Z	OSW_413_10	2	132
Z	OSW_413_10	2	132
Z	OSW_413_10	2	132
Z	OSW_413_10	2	132
Z	OSW_413_10	2	132
Z	OSW_413_10	2	132
Z	OSW_413_10	2	132
Z	OSW_413_10	2	138
Z	OSW_413_10	2	138
Z	OSW_413_10	2	138
Z	OSW_413_10	2	156
Z	OSW_413_10	2	156
Z	OSW_413_10	2	156
Z	OSW_413_10	3	108
Z	OSW_413_10	3	108
Z	OSW_413_10	3	108
Z	OSW_413_10	3	108
Z	OSW_413_10	3	108
Z	OSW_413_10	3	108
Z	OSW_413_10	3	108
Z	OSW_413_10	3	114
Z	OSW_413_10	3	114
Z	OSW_413_10	3	114
Z	OSW_413_10	3	114
Z	OSW_413_10	3	114
Z	OSW_413_10	3	114
Z	OSW_413_10	3	114
Z	OSW_413_10	3	114
Z	OSW_413_10	3	114
Z	OSW_413_10	3	114
Z	OSW_413_10	3	114
Z	OSW_413_10	3	114
Z	OSW_413_10	3	119
Z	OSW_413_10	3	119
Z	OSW_413_10	3	119
Z	OSW_413_10	3	119
Z	OSW_413_10	3	119
Z	OSW_413_10	3	119
Z	OSW_413_10	3	119
Z	OSW_413_10	3	119
Z	OSW_413_10	3	119
Z	OSW_413_10	3	119
Z	OSW_413_10	3	132
Z	OSW_413_10	3	132
Z	OSW_413_10	3	132
Z	OSW_413_10	3	132
Z	OSW_413_10	3	132
Z	OSW_413_10	3	132
Z	OSW_413_10	3	138
Z	OSW_413_10	3	138
Z	OSW_413_10	3	143
Z	OSW_413_10	4	108
Z	OSW_413_10	4	108
Z	OSW_413_10	4	108
Z	OSW_413_10	4	114
Z	OSW_413_10	4	114
Z	OSW_413_10	4	114
Z	OSW_413_10	4	114
Z	OSW_413_10	4	114
Z	OSW_413_10	4	114
Z	OSW_413_10	4	114
Z	OSW_413_10	4	114
Z	OSW_413_10	4	119
Z	OSW_413_10	4	119
Z	OSW_413_10	4	119
Z	OSW_413_10	4	119
Z	OSW_413_10	4	119
Z	OSW_413_10	4	119
Z	OSW_413_10	4	119
Z	OSW_413_10	4	132
Z	OSW_413_10	4	132
Z	OSW_413_10	4	132
Z	OSW_413_10	4	156
Y	OSW_422_I	2	108
Y	OSW_422_I	2	108
Y	OSW_422_I	2	114
Y	OSW_422_I	2	114
Y	OSW_422_I	2	114
Y	OSW_422_I	2	114
Y	OSW_422_I	2	114
Y	OSW_422_I	2	114
Y	OSW_422_I	2	114
Y	OSW_422_I	2	114
Y	OSW_422_I	2	114
Y	OSW_422_I	2	114
Y	OSW_422_I	2	114
Y	OSW_422_I	2	119
Y	OSW_422_I	2	119
Y	OSW_422_I	2	119
Y	OSW_422_I	2	119
Y	OSW_422_I	2	119
Y	OSW_422_I	2	119
Y	OSW_422_I	2	119
Y	OSW_422_I	2	119
Y	OSW_422_I	2	119
Y	OSW_422_I	2	119
Y	OSW_422_I	2	119
Y	OSW_422_I	2	119
Y	OSW_422_I	2	119
Y	OSW_422_I	2	119
Y	OSW_422_I	2	119
Y	OSW_422_I	2	132
Y	OSW_422_I	2	132
Y	OSW_422_I	2	132
Y	OSW_422_I	2	132
Y	OSW_422_I	2	132
Y	OSW_422_I	2	132
Y	OSW_422_I	2	132
Y	OSW_422_I	2	132
Y	OSW_422_I	2	132
Y	OSW_422_I	2	132
Y	OSW_422_I	2	132
Y	OSW_422_I	2	132
Y	OSW_422_I	2	132
Y	OSW_422_I	2	132
Y	OSW_422_I	2	132
Y	OSW_422_I	2	132
Y	OSW_422_I	2	132
Y	OSW_422_I	2	132
Y	OSW_422_I	2	138
Y	OSW_422_I	2	138
Y	OSW_422_I	2	143
Y	OSW_422_I	2	143
Y	OSW_422_I	2	143
Y	OSW_422_I	2	156
Y	OSW_422_I	2	156
Y	OSW_422_I	2	156
Z	OSW_422_I	3	108
Z	OSW_422_I	3	114
Z	OSW_422_I	3	114
Z	OSW_422_I	3	114
Z	OSW_422_I	3	114
Z	OSW_422_I	3	114
Z	OSW_422_I	3	114
Z	OSW_422_I	3	114
Z	OSW_422_I	3	114
Z	OSW_422_I	3	114
Z	OSW_422_I	3	114
Z	OSW_422_I	3	114
Z	OSW_422_I	3	114
Z	OSW_422_I	3	114
Z	OSW_422_I	3	114
Z	OSW_422_I	3	114
Z	OSW_422_I	3	114
Z	OSW_422_I	3	119
Z	OSW_422_I	3	119
Z	OSW_422_I	3	119
Z	OSW_422_I	3	119
Z	OSW_422_I	3	119
Z	OSW_422_I	3	119
Z	OSW_422_I	3	119
Z	OSW_422_I	3	119
Z	OSW_422_I	3	119
Z	OSW_422_I	3	119
Z	OSW_422_I	3	119
Z	OSW_422_I	3	119
Z	OSW_422_I	3	119
Z	OSW_422_I	3	119
Z	OSW_422_I	3	119
Z	OSW_422_I	3	119
Z	OSW_422_I	3	119
Z	OSW_422_I	3	119
Z	OSW_422_I	3	119
Z	OSW_422_I	3	119
Z	OSW_422_I	3	132
Z	OSW_422_I	3	132
Z	OSW_422_I	3	132
Z	OSW_422_I	3	132
Z	OSW_422_I	3	132
Z	OSW_422_I	3	132
Z	OSW_422_I	3	132
Z	OSW_422_I	3	132
Z	OSW_422_I	3	132
Z	OSW_422_I	3	132
Z	OSW_422_I	3	132
Z	OSW_422_I	3	132
Z	OSW_422_I	3	132
Z	OSW_422_I	3	132
Z	OSW_422_I	3	132
Z	OSW_422_I	3	138
Z	OSW_422_I	3	143
Z	OSW_422_I	3	143
Z	OSW_422_I	3	156
Z	OSW_422_I	3	156
Z	OSW_422_I	4	108
Z	OSW_422_I	4	114
Z	OSW_422_I	4	114
Z	OSW_422_I	4	114
Z	OSW_422_I	4	114
Z	OSW_422_I	4	114
Z	OSW_422_I	4	119
Z	OSW_422_I	4	119
Z	OSW_422_I	4	119
Z	OSW_422_I	4	119
Z	OSW_422_I	4	119
Z	OSW_422_I	4	119
Z	OSW_422_I	4	132
Z	OSW_422_I	4	132
Z	OSW_422_I	4	132
Z	OSW_422_I	4	132
Z	OSW_422_I	4	132
Z	OSW_422_I	4	132
Z	OSW_422_I	4	132
Z	OSW_422_I	4	132
Z	OSW_422_I	4	132
Z	OSW_422_I	4	132
Z	OSW_422_I	4	132
Z	OSW_422_I	4	132
Z	OSW_422_I	4	156
B	OSW_424_L	1	108
B	OSW_424_L	1	108
B	OSW_424_L	1	108
B	OSW_424_L	1	108
B	OSW_424_L	1	108
B	OSW_424_L	1	108
B	OSW_424_L	1	108
B	OSW_424_L	1	114
B	OSW_424_L	1	114
B	OSW_424_L	1	114
B	OSW_424_L	1	114
B	OSW_424_L	1	114
B	OSW_424_L	1	114
B	OSW_424_L	1	114
B	OSW_424_L	1	119
B	OSW_424_L	1	119
B	OSW_424_L	1	119
B	OSW_424_L	1	119
B	OSW_424_L	1	132
B	OSW_424_L	1	132
B	OSW_424_L	1	132
B	OSW_424_L	1	143
B	OSW_424_L	1	156
B	OSW_424_L	2	95
B	OSW_424_L	2	108
B	OSW_424_L	2	108
B	OSW_424_L	2	108
B	OSW_424_L	2	108
B	OSW_424_L	2	108
B	OSW_424_L	2	108
B	OSW_424_L	2	108
B	OSW_424_L	2	108
B	OSW_424_L	2	108
B	OSW_424_L	2	114
B	OSW_424_L	2	114
B	OSW_424_L	2	114
B	OSW_424_L	2	114
B	OSW_424_L	2	114
B	OSW_424_L	2	114
B	OSW_424_L	2	114
B	OSW_424_L	2	114
B	OSW_424_L	2	114
B	OSW_424_L	2	119
B	OSW_424_L	2	119
B	OSW_424_L	2	119
B	OSW_424_L	2	119
B	OSW_424_L	2	119
B	OSW_424_L	2	119
B	OSW_424_L	2	132
B	OSW_424_L	2	132
B	OSW_424_L	2	138
B	OSW_424_L	2	138
C	OSW_424_L	3	95
C	OSW_424_L	3	108
C	OSW_424_L	3	108
C	OSW_424_L	3	108
C	OSW_424_L	3	108
C	OSW_424_L	3	108
C	OSW_424_L	3	108
C	OSW_424_L	3	108
C	OSW_424_L	3	108
C	OSW_424_L	3	108
C	OSW_424_L	3	108
C	OSW_424_L	3	108
C	OSW_424_L	3	108
C	OSW_424_L	3	108
C	OSW_424_L	3	108
C	OSW_424_L	3	108
C	OSW_424_L	3	108
C	OSW_424_L	3	108
C	OSW_424_L	3	108
C	OSW_424_L	3	108
C	OSW_424_L	3	108
C	OSW_424_L	3	108
C	OSW_424_L	3	108
C	OSW_424_L	3	108
C	OSW_424_L	3	108
C	OSW_424_L	3	108
C	OSW_424_L	3	108
C	OSW_424_L	3	108
C	OSW_424_L	3	108
C	OSW_424_L	3	114
C	OSW_424_L	3	114
C	OSW_424_L	3	114
C	OSW_424_L	3	114
C	OSW_424_L	3	114
C	OSW_424_L	3	114
C	OSW_424_L	3	114
C	OSW_424_L	3	114
C	OSW_424_L	3	114
C	OSW_424_L	3	114
C	OSW_424_L	3	114
C	OSW_424_L	3	114
C	OSW_424_L	3	114
C	OSW_424_L	3	119
C	OSW_424_L	3	119
C	OSW_424_L	3	119
C	OSW_424_L	3	119
C	OSW_424_L	3	119
C	OSW_424_L	3	132
C	OSW_424_L	3	132
C	OSW_424_L	3	132
C	OSW_424_L	3	132
C	OSW_424_L	4	95
C	OSW_424_L	4	108
C	OSW_424_L	4	108
C	OSW_424_L	4	108
C	OSW_424_L	4	108
C	OSW_424_L	4	108
C	OSW_424_L	4	108
C	OSW_424_L	4	108
C	OSW_424_L	4	108
C	OSW_424_L	4	108
C	OSW_424_L	4	108
C	OSW_424_L	4	108
C	OSW_424_L	4	108
C	OSW_424_L	4	108
C	OSW_424_L	4	108
C	OSW_424_L	4	108
C	OSW_424_L	4	108
C	OSW_424_L	4	108
C	OSW_424_L	4	108
C	OSW_424_L	4	114
C	OSW_424_L	4	114
C	OSW_424_L	4	114
C	OSW_424_L	4	114
C	OSW_424_L	4	114
C	OSW_424_L	4	114
C	OSW_424_L	4	114
C	OSW_424_L	4	114
C	OSW_424_L	4	114
C	OSW_424_L	4	114
C	OSW_424_L	4	114
C	OSW_424_L	4	114
C	OSW_424_L	4	114
C	OSW_424_L	4	114
C	OSW_424_L	4	119
C	OSW_424_L	4	119
C	OSW_424_L	4	119
C	OSW_424_L	4	119
C	OSW_424_L	4	119
C	OSW_424_L	4	119
C	OSW_424_L	4	119
C	OSW_424_L	4	132
C	OSW_424_L	4	132
C	OSW_424_L	4	132
C	OSW_424_L	4	132
C	OSW_424_L	4	132
C	OSW_424_L	4	138
C	OSW_424_L	4	138
C	OSW_424_L	4	138
C	OSW_424_L	4	143
C	OSW_424_L	4	143
C	OSW_424_L	4	156
C	OSW_424_L	4	156
A	OSW_426_N	3	108
A	OSW_426_N	3	108
A	OSW_426_N	3	108
A	OSW_426_N	3	108
A	OSW_426_N	3	114
A	OSW_426_N	3	114
A	OSW_426_N	3	114
A	OSW_426_N	3	114
A	OSW_426_N	3	114
A	OSW_426_N	3	114
A	OSW_426_N	3	114
A	OSW_426_N	3	114
A	OSW_426_N	3	114
A	OSW_426_N	3	114
A	OSW_426_N	3	114
A	OSW_426_N	3	114
A	OSW_426_N	3	114
A	OSW_426_N	3	114
A	OSW_426_N	3	114
A	OSW_426_N	3	114
A	OSW_426_N	3	114
A	OSW_426_N	3	114
A	OSW_426_N	3	119
A	OSW_426_N	3	119
A	OSW_426_N	3	119
A	OSW_426_N	3	119
A	OSW_426_N	3	119
A	OSW_426_N	3	119
A	OSW_426_N	3	119
A	OSW_426_N	3	119
A	OSW_426_N	3	119
A	OSW_426_N	3	119
A	OSW_426_N	3	132
A	OSW_426_N	3	132
A	OSW_426_N	3	132
A	OSW_426_N	3	132
A	OSW_426_N	3	132
A	OSW_426_N	3	132
A	OSW_426_N	3	132
A	OSW_426_N	3	132
A	OSW_426_N	3	132
A	OSW_426_N	3	132
A	OSW_426_N	3	132
A	OSW_426_N	3	132
A	OSW_426_N	3	132
A	OSW_426_N	3	132
A	OSW_426_N	3	132
A	OSW_426_N	3	132
A	OSW_426_N	3	138
A	OSW_426_N	3	138
A	OSW_426_N	3	143
A	OSW_426_N	3	156
A	OSW_426_N	3	156
A	OSW_426_N	4	108
A	OSW_426_N	4	114
A	OSW_426_N	4	114
A	OSW_426_N	4	114
A	OSW_426_N	4	114
A	OSW_426_N	4	114
A	OSW_426_N	4	114
A	OSW_426_N	4	114
A	OSW_426_N	4	119
A	OSW_426_N	4	119
A	OSW_426_N	4	119
A	OSW_426_N	4	119
A	OSW_426_N	4	119
A	OSW_426_N	4	132
A	OSW_426_N	4	132
A	OSW_426_N	4	132
A	OSW_426_N	4	132
A	OSW_426_N	4	132
A	OSW_426_N	4	132
A	OSW_426_N	4	132
A	OSW_426_N	4	132
A	OSW_426_N	4	132
A	OSW_426_N	4	132
A	OSW_426_N	4	132
A	OSW_426_N	4	132
A	OSW_426_N	4	138
A	OSW_426_N	4	138
A	OSW_426_N	4	138
A	OSW_426_N	4	138
A	OSW_426_N	4	138
A	OSW_426_N	4	138
A	OSW_426_N	4	138
A	OSW_426_N	4	138
A	OSW_426_N	4	156
A	OSW_426_N	4	156
B	OSW_426_N	1	114
B	OSW_426_N	1	114
B	OSW_426_N	1	114
B	OSW_426_N	1	114
B	OSW_426_N	1	114
B	OSW_426_N	1	114
B	OSW_426_N	1	114
B	OSW_426_N	1	114
B	OSW_426_N	1	114
B	OSW_426_N	1	114
B	OSW_426_N	1	114
B	OSW_426_N	1	119
B	OSW_426_N	1	119
B	OSW_426_N	1	119
B	OSW_426_N	1	119
B	OSW_426_N	1	119
B	OSW_426_N	1	132
B	OSW_426_N	1	132
B	OSW_426_N	1	132
B	OSW_426_N	1	132
B	OSW_426_N	1	132
B	OSW_426_N	1	132
B	OSW_426_N	1	132
B	OSW_426_N	1	132
B	OSW_426_N	1	132
B	OSW_426_N	1	132
B	OSW_426_N	1	138
B	OSW_426_N	1	138
B	OSW_426_N	1	156
B	OSW_426_N	1	156
B	OSW_426_N	2	108
B	OSW_426_N	2	114
B	OSW_426_N	2	114
B	OSW_426_N	2	114
B	OSW_426_N	2	114
B	OSW_426_N	2	114
B	OSW_426_N	2	114
B	OSW_426_N	2	114
B	OSW_426_N	2	114
B	OSW_426_N	2	114
B	OSW_426_N	2	114
B	OSW_426_N	2	114
B	OSW_426_N	2	114
B	OSW_426_N	2	114
B	OSW_426_N	2	114
B	OSW_426_N	2	114
B	OSW_426_N	2	119
B	OSW_426_N	2	119
B	OSW_426_N	2	119
B	OSW_426_N	2	119
B	OSW_426_N	2	119
B	OSW_426_N	2	119
B	OSW_426_N	2	119
B	OSW_426_N	2	119
B	OSW_426_N	2	119
B	OSW_426_N	2	119
B	OSW_426_N	2	119
B	OSW_426_N	2	132
B	OSW_426_N	2	132
B	OSW_426_N	2	132
B	OSW_426_N	2	132
B	OSW_426_N	2	132
B	OSW_426_N	2	132
B	OSW_426_N	2	132
B	OSW_426_N	2	132
B	OSW_426_N	2	132
B	OSW_426_N	2	132
B	OSW_426_N	2	132
B	OSW_426_N	2	132
B	OSW_426_N	2	132
B	OSW_426_N	2	138
B	OSW_426_N	2	138
B	OSW_426_N	2	138
B	OSW_426_N	2	143
B	OSW_426_N	2	156
A	OSW_427_P	3	108
A	OSW_427_P	3	108
A	OSW_427_P	3	108
A	OSW_427_P	3	108
A	OSW_427_P	3	108
A	OSW_427_P	3	108
A	OSW_427_P	3	108
A	OSW_427_P	3	108
A	OSW_427_P	3	108
A	OSW_427_P	3	108
A	OSW_427_P	3	108
A	OSW_427_P	3	108
A	OSW_427_P	3	108
A	OSW_427_P	3	108
A	OSW_427_P	3	108
A	OSW_427_P	3	108
A	OSW_427_P	3	114
A	OSW_427_P	3	114
A	OSW_427_P	3	114
A	OSW_427_P	3	114
A	OSW_427_P	3	114
A	OSW_427_P	3	114
A	OSW_427_P	3	114
A	OSW_427_P	3	114
A	OSW_427_P	3	114
A	OSW_427_P	3	114
A	OSW_427_P	3	114
A	OSW_427_P	3	114
A	OSW_427_P	3	114
A	OSW_427_P	3	114
A	OSW_427_P	3	114
A	OSW_427_P	3	114
A	OSW_427_P	3	119
A	OSW_427_P	3	119
A	OSW_427_P	3	119
A	OSW_427_P	3	119
A	OSW_427_P	3	119
A	OSW_427_P	3	119
A	OSW_427_P	3	132
A	OSW_427_P	3	132
A	OSW_427_P	3	132
A	OSW_427_P	3	132
A	OSW_427_P	3	138
A	OSW_427_P	3	156
A	OSW_427_P	4	108
A	OSW_427_P	4	108
A	OSW_427_P	4	108
A	OSW_427_P	4	108
A	OSW_427_P	4	108
A	OSW_427_P	4	108
A	OSW_427_P	4	108
A	OSW_427_P	4	108
A	OSW_427_P	4	114
A	OSW_427_P	4	114
A	OSW_427_P	4	114
A	OSW_427_P	4	114
A	OSW_427_P	4	114
A	OSW_427_P	4	114
A	OSW_427_P	4	114
A	OSW_427_P	4	114
A	OSW_427_P	4	114
A	OSW_427_P	4	114
A	OSW_427_P	4	114
A	OSW_427_P	4	114
A	OSW_427_P	4	114
A	OSW_427_P	4	114
A	OSW_427_P	4	114
A	OSW_427_P	4	114
A	OSW_427_P	4	119
A	OSW_427_P	4	119
A	OSW_427_P	4	119
A	OSW_427_P	4	119
A	OSW_427_P	4	119
A	OSW_427_P	4	132
A	OSW_427_P	4	132
A	OSW_427_P	4	132
A	OSW_427_P	4	132
A	OSW_427_P	4	132
A	OSW_427_P	4	132
A	OSW_427_P	4	132
A	OSW_427_P	4	132
A	OSW_427_P	4	132
A	OSW_427_P	4	132
A	OSW_427_P	4	132
A	OSW_427_P	4	132
A	OSW_427_P	4	138
B	OSW_427_P	1	108
B	OSW_427_P	1	108
B	OSW_427_P	1	108
B	OSW_427_P	1	108
B	OSW_427_P	1	108
B	OSW_427_P	1	108
B	OSW_427_P	1	108
B	OSW_427_P	1	114
B	OSW_427_P	1	114
B	OSW_427_P	1	114
B	OSW_427_P	1	114
B	OSW_427_P	1	114
B	OSW_427_P	1	119
B	OSW_427_P	1	119
B	OSW_427_P	1	132
B	OSW_427_P	1	132
B	OSW_427_P	1	132
B	OSW_427_P	1	132
B	OSW_427_P	1	138
B	OSW_427_P	1	156
B	OSW_427_P	1	156
B	OSW_427_P	2	108
B	OSW_427_P	2	108
B	OSW_427_P	2	108
B	OSW_427_P	2	108
B	OSW_427_P	2	108
B	OSW_427_P	2	108
B	OSW_427_P	2	108
B	OSW_427_P	2	108
B	OSW_427_P	2	108
B	OSW_427_P	2	114
B	OSW_427_P	2	114
B	OSW_427_P	2	114
B	OSW_427_P	2	114
B	OSW_427_P	2	114
B	OSW_427_P	2	114
B	OSW_427_P	2	114
B	OSW_427_P	2	114
B	OSW_427_P	2	119
B	OSW_427_P	2	119
B	OSW_427_P	2	119
B	OSW_427_P	2	119
B	OSW_427_P	2	119
B	OSW_427_P	2	119
B	OSW_427_P	2	132
B	OSW_427_P	2	132
B	OSW_427_P	2	132
B	OSW_427_P	2	132
B	OSW_427_P	2	132
B	OSW_427_P	2	132
A	OSW_434_aa	1	95
[truncated: 1,420 more rows]

## Sheet: Figure 3
Figure 3. Observations of larval development with yeast
Experiment	Treatment	Vial	Time pupariation observed (hours)
A	Axenic	1	108		Treatment	Number of observations	Number of Experiments
A	Axenic	1	108		Axenic	811	5
A	Axenic	1	114		OSW_409_6	650	3
A	Axenic	1	114		OSW_414_B	170	2
A	Axenic	1	114		OSW_416_C	143	2
A	Axenic	1	114		OSW_417_D	204	2
A	Axenic	1	114		OSW_419_F	172	2
A	Axenic	1	114		OSW_421_H	125	2
A	Axenic	1	114		OSW_429_R	109	2
A	Axenic	1	114		OSW_430_S	191	2
A	Axenic	1	119		OSW_433_V	317	2
A	Axenic	1	119		OSW_450_qq	573	3
A	Axenic	1	119		OSW_451_rr	272	2
A	Axenic	1	119		OSW_452_ss	575	3
A	Axenic	1	119		OSW_453_tt	250	2
A	Axenic	1	119		OSW_454_uu	405	3
A	Axenic	1	119		OSW_456_ww	204	2
A	Axenic	1	119		OSW_457_xx	108	2
A	Axenic	1	119
A	Axenic	1	119
A	Axenic	1	119
A	Axenic	1	119
A	Axenic	1	132
A	Axenic	1	132
A	Axenic	1	132
A	Axenic	1	132
A	Axenic	1	132
A	Axenic	1	132
A	Axenic	1	132
A	Axenic	1	132
A	Axenic	1	132
A	Axenic	1	132
A	Axenic	1	132
A	Axenic	1	132
A	Axenic	1	132
A	Axenic	1	138
A	Axenic	1	138
A	Axenic	1	143
A	Axenic	1	143
A	Axenic	1	156
A	Axenic	2	108
A	Axenic	2	108
A	Axenic	2	108
A	Axenic	2	108
A	Axenic	2	108
A	Axenic	2	108
A	Axenic	2	114
A	Axenic	2	114
A	Axenic	2	114
A	Axenic	2	114
A	Axenic	2	114
A	Axenic	2	114
A	Axenic	2	119
A	Axenic	2	119
A	Axenic	2	132
A	Axenic	2	132
A	Axenic	2	132
A	Axenic	2	132
A	Axenic	2	132
A	Axenic	2	132
A	Axenic	2	132
A	Axenic	2	132
A	Axenic	2	138
A	Axenic	2	138
A	Axenic	3	108
A	Axenic	3	108
A	Axenic	3	108
A	Axenic	3	108
A	Axenic	3	108
A	Axenic	3	108
A	Axenic	3	108
A	Axenic	3	114
A	Axenic	3	114
A	Axenic	3	114
A	Axenic	3	114
A	Axenic	3	114
A	Axenic	3	114
A	Axenic	3	114
A	Axenic	3	119
A	Axenic	3	132
A	Axenic	3	132
A	Axenic	3	132
A	Axenic	3	132
A	Axenic	3	132
A	Axenic	3	138
A	Axenic	3	138
A	Axenic	3	138
A	Axenic	4	108
A	Axenic	4	108
A	Axenic	4	108
A	Axenic	4	108
A	Axenic	4	108
A	Axenic	4	108
A	Axenic	4	114
A	Axenic	4	114
A	Axenic	4	114
A	Axenic	4	114
A	Axenic	4	119
A	Axenic	4	119
A	Axenic	4	119
A	Axenic	4	119
A	Axenic	4	119
A	Axenic	4	132
A	Axenic	4	132
B	Axenic	1	108
B	Axenic	1	114
B	Axenic	1	114
B	Axenic	1	114
B	Axenic	1	114
B	Axenic	1	119
B	Axenic	1	119
B	Axenic	1	119
B	Axenic	1	119
B	Axenic	1	119
B	Axenic	1	119
B	Axenic	1	132
B	Axenic	1	132
B	Axenic	1	132
B	Axenic	1	132
B	Axenic	1	132
B	Axenic	1	138
B	Axenic	2	114
B	Axenic	2	114
B	Axenic	2	114
B	Axenic	2	114
B	Axenic	2	114
B	Axenic	2	114
B	Axenic	2	114
B	Axenic	2	114
B	Axenic	2	114
B	Axenic	2	114
B	Axenic	2	119
B	Axenic	2	119
B	Axenic	2	119
B	Axenic	2	119
B	Axenic	2	119
B	Axenic	2	119
B	Axenic	2	119
B	Axenic	2	119
B	Axenic	2	119
B	Axenic	2	119
B	Axenic	2	132
B	Axenic	2	132
B	Axenic	2	132
B	Axenic	2	132
B	Axenic	2	132
B	Axenic	2	132
B	Axenic	2	132
B	Axenic	2	132
B	Axenic	2	132
B	Axenic	2	132
B	Axenic	2	132
B	Axenic	2	132
B	Axenic	2	132
B	Axenic	2	132
B	Axenic	2	132
B	Axenic	2	132
B	Axenic	2	132
B	Axenic	2	132
B	Axenic	2	132
B	Axenic	2	132
B	Axenic	2	132
B	Axenic	2	132
B	Axenic	2	138
B	Axenic	2	138
B	Axenic	2	143
B	Axenic	2	156
B	Axenic	2	156
B	Axenic	2	156
B	Axenic	2	156
B	Axenic	3	108
B	Axenic	3	114
B	Axenic	3	114
B	Axenic	3	114
B	Axenic	3	114
B	Axenic	3	114
B	Axenic	3	114
B	Axenic	3	114
B	Axenic	3	114
B	Axenic	3	114
B	Axenic	3	114
B	Axenic	3	114
B	Axenic	3	119
B	Axenic	3	119
B	Axenic	3	119
B	Axenic	3	119
B	Axenic	3	119
B	Axenic	3	119
B	Axenic	3	119
B	Axenic	3	119
B	Axenic	3	119
B	Axenic	3	119
B	Axenic	3	119
B	Axenic	3	119
B	Axenic	3	119
B	Axenic	3	132
B	Axenic	3	132
B	Axenic	3	132
B	Axenic	3	132
B	Axenic	3	132
B	Axenic	3	132
B	Axenic	3	132
B	Axenic	3	132
B	Axenic	3	132
B	Axenic	3	132
B	Axenic	3	132
B	Axenic	3	132
B	Axenic	3	132
B	Axenic	3	132
B	Axenic	3	132
B	Axenic	3	132
B	Axenic	3	132
B	Axenic	3	132
B	Axenic	3	132
B	Axenic	3	138
B	Axenic	3	138
B	Axenic	3	138
B	Axenic	3	143
B	Axenic	3	156
B	Axenic	3	156
B	Axenic	3	156
B	Axenic	3	156
B	Axenic	3	156
B	Axenic	3	156
B	Axenic	3	156
B	Axenic	4	108
B	Axenic	4	108
B	Axenic	4	108
B	Axenic	4	108
B	Axenic	4	114
B	Axenic	4	114
B	Axenic	4	114
B	Axenic	4	114
B	Axenic	4	114
B	Axenic	4	114
B	Axenic	4	114
B	Axenic	4	119
B	Axenic	4	119
B	Axenic	4	119
B	Axenic	4	119
B	Axenic	4	119
B	Axenic	4	119
B	Axenic	4	119
B	Axenic	4	119
B	Axenic	4	119
B	Axenic	4	132
B	Axenic	4	132
B	Axenic	4	132
B	Axenic	4	132
B	Axenic	4	132
B	Axenic	4	132
B	Axenic	4	132
B	Axenic	4	132
B	Axenic	4	132
B	Axenic	4	132
B	Axenic	4	132
B	Axenic	4	132
B	Axenic	4	132
B	Axenic	4	132
B	Axenic	4	132
B	Axenic	4	132
B	Axenic	4	132
B	Axenic	4	132
B	Axenic	4	138
B	Axenic	4	138
B	Axenic	4	138
B	Axenic	4	138
B	Axenic	4	143
B	Axenic	4	143
B	Axenic	4	156
B	Axenic	4	156
B	Axenic	5	108
B	Axenic	5	108
B	Axenic	5	108
B	Axenic	5	108
B	Axenic	5	114
B	Axenic	5	114
B	Axenic	5	114
B	Axenic	5	114
B	Axenic	5	114
B	Axenic	5	114
B	Axenic	5	114
B	Axenic	5	114
B	Axenic	5	114
B	Axenic	5	114
B	Axenic	5	114
B	Axenic	5	119
B	Axenic	5	119
B	Axenic	5	119
B	Axenic	5	119
B	Axenic	5	119
B	Axenic	5	119
B	Axenic	5	119
B	Axenic	5	119
B	Axenic	5	119
B	Axenic	5	119
B	Axenic	5	119
B	Axenic	5	119
B	Axenic	5	119
B	Axenic	5	119
B	Axenic	5	119
B	Axenic	5	119
B	Axenic	5	119
B	Axenic	5	119
B	Axenic	5	119
B	Axenic	5	132
B	Axenic	5	132
B	Axenic	5	132
B	Axenic	5	132
B	Axenic	5	132
B	Axenic	5	132
B	Axenic	5	132
B	Axenic	5	132
B	Axenic	5	132
B	Axenic	5	132
B	Axenic	5	132
B	Axenic	5	132
B	Axenic	5	138
B	Axenic	5	138
B	Axenic	5	138
B	Axenic	5	138
B	Axenic	5	138
B	Axenic	5	138
B	Axenic	5	138
B	Axenic	5	138
B	Axenic	5	138
B	Axenic	5	143
B	Axenic	5	143
B	Axenic	5	143
B	Axenic	5	156
B	Axenic	5	156
B	Axenic	5	156
C	Axenic	1	108
C	Axenic	1	108
C	Axenic	1	108
C	Axenic	1	108
C	Axenic	1	108
C	Axenic	1	108
C	Axenic	1	114
C	Axenic	1	114
C	Axenic	1	114
C	Axenic	1	114
C	Axenic	1	114
C	Axenic	1	114
C	Axenic	1	114
C	Axenic	1	119
C	Axenic	1	119
C	Axenic	1	119
C	Axenic	1	119
C	Axenic	1	119
C	Axenic	1	119
C	Axenic	1	119
C	Axenic	1	119
C	Axenic	1	119
C	Axenic	1	119
C	Axenic	1	132
C	Axenic	1	132
C	Axenic	1	132
C	Axenic	1	132
C	Axenic	1	132
C	Axenic	1	132
C	Axenic	1	132
C	Axenic	1	132
C	Axenic	1	132
C	Axenic	1	132
C	Axenic	1	138
C	Axenic	1	138
C	Axenic	1	138
C	Axenic	1	138
C	Axenic	1	143
C	Axenic	1	156
C	Axenic	2	108
C	Axenic	2	108
C	Axenic	2	108
C	Axenic	2	108
C	Axenic	2	108
C	Axenic	2	108
C	Axenic	2	108
C	Axenic	2	114
C	Axenic	2	114
C	Axenic	2	114
C	Axenic	2	114
C	Axenic	2	114
C	Axenic	2	114
C	Axenic	2	114
C	Axenic	2	114
C	Axenic	2	114
C	Axenic	2	114
C	Axenic	2	114
C	Axenic	2	119
C	Axenic	2	119
C	Axenic	2	119
C	Axenic	2	119
C	Axenic	2	119
C	Axenic	2	119
C	Axenic	2	119
C	Axenic	2	119
C	Axenic	2	119
C	Axenic	2	119
C	Axenic	2	119
C	Axenic	2	132
C	Axenic	2	132
C	Axenic	2	132
C	Axenic	2	132
C	Axenic	2	132
C	Axenic	2	132
C	Axenic	2	132
C	Axenic	2	132
C	Axenic	2	132
C	Axenic	2	132
C	Axenic	2	132
C	Axenic	2	132
C	Axenic	2	132
C	Axenic	2	132
C	Axenic	2	132
C	Axenic	2	132
C	Axenic	2	132
C	Axenic	2	132
C	Axenic	2	138
C	Axenic	2	143
C	Axenic	2	143
C	Axenic	3	108
C	Axenic	3	114
C	Axenic	3	114
C	Axenic	3	114
C	Axenic	3	114
C	Axenic	3	114
C	Axenic	3	114
C	Axenic	3	114
C	Axenic	3	114
C	Axenic	3	119
C	Axenic	3	119
C	Axenic	3	119
C	Axenic	3	119
C	Axenic	3	119
C	Axenic	3	132
C	Axenic	3	132
C	Axenic	3	132
C	Axenic	3	132
C	Axenic	3	132
C	Axenic	3	132
C	Axenic	3	132
C	Axenic	3	132
C	Axenic	3	132
C	Axenic	3	132
C	Axenic	3	132
C	Axenic	3	132
C	Axenic	3	132
C	Axenic	3	132
C	Axenic	3	138
C	Axenic	3	143
C	Axenic	3	156
C	Axenic	4	108
C	Axenic	4	108
C	Axenic	4	108
C	Axenic	4	108
C	Axenic	4	114
C	Axenic	4	114
C	Axenic	4	114
C	Axenic	4	114
C	Axenic	4	114
C	Axenic	4	114
C	Axenic	4	114
C	Axenic	4	114
C	Axenic	4	114
C	Axenic	4	114
C	Axenic	4	114
C	Axenic	4	114
C	Axenic	4	119
C	Axenic	4	119
C	Axenic	4	119
C	Axenic	4	119
C	Axenic	4	119
C	Axenic	4	119
C	Axenic	4	119
C	Axenic	4	119
C	Axenic	4	119
C	Axenic	4	132
C	Axenic	4	132
C	Axenic	4	132
C	Axenic	4	132
C	Axenic	4	132
C	Axenic	4	132
C	Axenic	4	132
C	Axenic	4	132
C	Axenic	4	132
C	Axenic	4	132
C	Axenic	4	132
C	Axenic	4	132
C	Axenic	4	132
C	Axenic	4	138
C	Axenic	4	143
C	Axenic	5	108
C	Axenic	5	108
C	Axenic	5	114
C	Axenic	5	114
C	Axenic	5	114
C	Axenic	5	114
C	Axenic	5	114
C	Axenic	5	119
C	Axenic	5	119
C	Axenic	5	119
C	Axenic	5	119
C	Axenic	5	119
C	Axenic	5	119
C	Axenic	5	119
C	Axenic	5	119
C	Axenic	5	119
C	Axenic	5	132
C	Axenic	5	132
C	Axenic	5	132
C	Axenic	5	132
C	Axenic	5	132
C	Axenic	5	132
C	Axenic	5	132
C	Axenic	5	132
C	Axenic	5	132
C	Axenic	5	132
C	Axenic	5	132
C	Axenic	5	132
C	Axenic	5	132
C	Axenic	5	132
C	Axenic	5	138
C	Axenic	5	138
C	Axenic	5	143
C	Axenic	5	156
Y	Axenic	1	108
Y	Axenic	1	108
Y	Axenic	1	114
Y	Axenic	1	114
Y	Axenic	1	114
Y	Axenic	1	114
Y	Axenic	1	114
Y	Axenic	1	114
Y	Axenic	1	114
Y	Axenic	1	119
Y	Axenic	1	119
Y	Axenic	1	119
Y	Axenic	1	119
Y	Axenic	1	119
Y	Axenic	1	119
Y	Axenic	1	119
Y	Axenic	1	119
Y	Axenic	1	132
Y	Axenic	1	132
Y	Axenic	1	132
Y	Axenic	1	132
Y	Axenic	1	132
Y	Axenic	1	132
Y	Axenic	1	138
Y	Axenic	1	138
Y	Axenic	1	138
Y	Axenic	1	138
Y	Axenic	1	143
Y	Axenic	1	143
Y	Axenic	1	156
Y	Axenic	2	108
Y	Axenic	2	108
Y	Axenic	2	108
Y	Axenic	2	108
Y	Axenic	2	108
Y	Axenic	2	108
Y	Axenic	2	114
Y	Axenic	2	114
Y	Axenic	2	114
Y	Axenic	2	114
Y	Axenic	2	114
Y	Axenic	2	114
Y	Axenic	2	114
Y	Axenic	2	114
Y	Axenic	2	114
Y	Axenic	2	114
Y	Axenic	2	114
Y	Axenic	2	114
Y	Axenic	2	114
Y	Axenic	2	114
Y	Axenic	2	114
Y	Axenic	2	114
Y	Axenic	2	114
Y	Axenic	2	114
Y	Axenic	2	119
Y	Axenic	2	119
Y	Axenic	2	119
Y	Axenic	2	119
Y	Axenic	2	119
Y	Axenic	2	119
Y	Axenic	2	119
Y	Axenic	2	119
Y	Axenic	2	119
Y	Axenic	2	119
Y	Axenic	2	119
Y	Axenic	2	119
Y	Axenic	2	119
Y	Axenic	2	119
Y	Axenic	2	132
Y	Axenic	2	132
Y	Axenic	2	132
Y	Axenic	2	132
Y	Axenic	2	132
Y	Axenic	2	132
Y	Axenic	2	132
Y	Axenic	2	132
Y	Axenic	2	138
Y	Axenic	2	138
Y	Axenic	2	138
Y	Axenic	2	138
Y	Axenic	2	138
Y	Axenic	2	138
Y	Axenic	2	143
Y	Axenic	2	143
Y	Axenic	2	156
Y	Axenic	2	156
Y	Axenic	2	156
Y	Axenic	3	108
Y	Axenic	3	108
Y	Axenic	3	114
Y	Axenic	3	114
Y	Axenic	3	114
Y	Axenic	3	114
Y	Axenic	3	119
Y	Axenic	3	119
Y	Axenic	3	119
Y	Axenic	3	119
Y	Axenic	3	119
Y	Axenic	3	119
Y	Axenic	3	132
Y	Axenic	3	132
Y	Axenic	3	132
Y	Axenic	3	132
Y	Axenic	3	132
Y	Axenic	3	132
Y	Axenic	3	132
Y	Axenic	3	132
Y	Axenic	3	132
Y	Axenic	3	132
Y	Axenic	3	132
Y	Axenic	3	132
Y	Axenic	3	132
Y	Axenic	3	138
Y	Axenic	3	138
Y	Axenic	3	138
Y	Axenic	3	138
Y	Axenic	3	143
Y	Axenic	3	143
Y	Axenic	3	156
Y	Axenic	3	156
Y	Axenic	3	156
Y	Axenic	3	156
Y	Axenic	4	108
Y	Axenic	4	108
Y	Axenic	4	108
Y	Axenic	4	108
Y	Axenic	4	114
Y	Axenic	4	114
Y	Axenic	4	114
Y	Axenic	4	114
Y	Axenic	4	114
Y	Axenic	4	114
Y	Axenic	4	114
Y	Axenic	4	114
Y	Axenic	4	114
Y	Axenic	4	114
Y	Axenic	4	114
Y	Axenic	4	114
Y	Axenic	4	114
Y	Axenic	4	114
Y	Axenic	4	114
Y	Axenic	4	114
Y	Axenic	4	114
Y	Axenic	4	114
Y	Axenic	4	114
Y	Axenic	4	114
Y	Axenic	4	119
Y	Axenic	4	119
Y	Axenic	4	119
Y	Axenic	4	119
Y	Axenic	4	119
Y	Axenic	4	119
Y	Axenic	4	119
Y	Axenic	4	119
Y	Axenic	4	119
Y	Axenic	4	119
Y	Axenic	4	119
Y	Axenic	4	119
Y	Axenic	4	119
Y	Axenic	4	119
Y	Axenic	4	119
Y	Axenic	4	119
Y	Axenic	4	119
Y	Axenic	4	132
Y	Axenic	4	132
Y	Axenic	4	132
Y	Axenic	4	132
Y	Axenic	4	132
Y	Axenic	4	132
Y	Axenic	4	132
Y	Axenic	4	132
Y	Axenic	4	132
Y	Axenic	4	132
Y	Axenic	4	132
Y	Axenic	4	138
Y	Axenic	4	138
Y	Axenic	4	138
Y	Axenic	4	156
Z	Axenic	5	108
Z	Axenic	5	108
Z	Axenic	5	114
Z	Axenic	5	114
Z	Axenic	5	114
Z	Axenic	5	114
Z	Axenic	5	114
Z	Axenic	5	114
Z	Axenic	5	114
Z	Axenic	5	114
Z	Axenic	5	114
Z	Axenic	5	114
Z	Axenic	5	119
Z	Axenic	5	119
Z	Axenic	5	119
Z	Axenic	5	119
Z	Axenic	5	119
Z	Axenic	5	119
Z	Axenic	5	119
Z	Axenic	5	119
Z	Axenic	5	119
Z	Axenic	5	119
Z	Axenic	5	119
Z	Axenic	5	119
Z	Axenic	5	119
Z	Axenic	5	119
Z	Axenic	5	119
Z	Axenic	5	119
Z	Axenic	5	119
Z	Axenic	5	132
Z	Axenic	5	132
Z	Axenic	5	132
Z	Axenic	5	132
Z	Axenic	5	132
Z	Axenic	5	132
Z	Axenic	5	132
Z	Axenic	5	138
Z	Axenic	5	138
Z	Axenic	5	138
Z	Axenic	5	138
Z	Axenic	5	138
Z	Axenic	5	143
Z	Axenic	5	143
Z	Axenic	6	108
Z	Axenic	6	108
Z	Axenic	6	108
Z	Axenic	6	108
Z	Axenic	6	108
Z	Axenic	6	114
Z	Axenic	6	114
Z	Axenic	6	114
Z	Axenic	6	114
Z	Axenic	6	114
Z	Axenic	6	114
Z	Axenic	6	114
Z	Axenic	6	114
Z	Axenic	6	114
Z	Axenic	6	114
Z	Axenic	6	114
Z	Axenic	6	114
Z	Axenic	6	114
Z	Axenic	6	114
Z	Axenic	6	114
Z	Axenic	6	114
Z	Axenic	6	114
Z	Axenic	6	114
Z	Axenic	6	119
Z	Axenic	6	119
Z	Axenic	6	119
Z	Axenic	6	119
Z	Axenic	6	119
Z	Axenic	6	119
Z	Axenic	6	119
Z	Axenic	6	119
Z	Axenic	6	119
Z	Axenic	6	119
Z	Axenic	6	119
Z	Axenic	6	119
Z	Axenic	6	119
Z	Axenic	6	119
Z	Axenic	6	119
Z	Axenic	6	119
Z	Axenic	6	119
Z	Axenic	6	132
Z	Axenic	6	132
Z	Axenic	6	132
Z	Axenic	6	132
Z	Axenic	6	132
Z	Axenic	6	132
Z	Axenic	6	132
Z	Axenic	6	132
Z	Axenic	6	132
Z	Axenic	6	132
Z	Axenic	6	132
Z	Axenic	6	132
Z	Axenic	6	132
Z	Axenic	6	132
Z	Axenic	6	132
Z	Axenic	6	132
Z	Axenic	6	138
Z	Axenic	6	138
Z	Axenic	6	138
Z	Axenic	6	143
Z	Axenic	6	156
Z	Axenic	6	156
Z	Axenic	6	156
Z	Axenic	6	156
C	OSW_409_6	1	95
C	OSW_409_6	1	95
C	OSW_409_6	1	95
C	OSW_409_6	1	95
C	OSW_409_6	1	95
C	OSW_409_6	1	108
C	OSW_409_6	1	108
C	OSW_409_6	1	108
C	OSW_409_6	1	108
C	OSW_409_6	1	108
C	OSW_409_6	1	108
C	OSW_409_6	1	108
C	OSW_409_6	1	108
C	OSW_409_6	1	108
C	OSW_409_6	1	108
C	OSW_409_6	1	108
C	OSW_409_6	1	108
C	OSW_409_6	1	108
C	OSW_409_6	1	108
C	OSW_409_6	1	108
C	OSW_409_6	1	108
C	OSW_409_6	1	108
C	OSW_409_6	1	108
C	OSW_409_6	1	114
C	OSW_409_6	1	114
C	OSW_409_6	1	114
C	OSW_409_6	1	114
C	OSW_409_6	1	114
C	OSW_409_6	1	114
C	OSW_409_6	1	114
C	OSW_409_6	1	114
C	OSW_409_6	1	119
C	OSW_409_6	1	132
C	OSW_409_6	1	156
C	OSW_409_6	2	95
C	OSW_409_6	2	95
C	OSW_409_6	2	95
C	OSW_409_6	2	108
C	OSW_409_6	2	108
C	OSW_409_6	2	108
C	OSW_409_6	2	108
C	OSW_409_6	2	108
C	OSW_409_6	2	108
C	OSW_409_6	2	108
C	OSW_409_6	2	108
C	OSW_409_6	2	108
C	OSW_409_6	2	108
C	OSW_409_6	2	108
C	OSW_409_6	2	108
C	OSW_409_6	2	108
C	OSW_409_6	2	108
C	OSW_409_6	2	108
C	OSW_409_6	2	108
C	OSW_409_6	2	108
C	OSW_409_6	2	108
C	OSW_409_6	2	108
C	OSW_409_6	2	108
C	OSW_409_6	2	108
C	OSW_409_6	2	108
C	OSW_409_6	2	108
C	OSW_409_6	2	114
C	OSW_409_6	2	114
C	OSW_409_6	2	114
C	OSW_409_6	2	114
C	OSW_409_6	2	114
C	OSW_409_6	2	114
C	OSW_409_6	2	119
C	OSW_409_6	2	119
C	OSW_409_6	2	132
C	OSW_409_6	2	132
C	OSW_409_6	2	132
C	OSW_409_6	2	143
C	OSW_409_6	2	156
C	OSW_409_6	3	95
C	OSW_409_6	3	108
C	OSW_409_6	3	108
C	OSW_409_6	3	108
C	OSW_409_6	3	108
C	OSW_409_6	3	108
C	OSW_409_6	3	108
C	OSW_409_6	3	108
C	OSW_409_6	3	108
C	OSW_409_6	3	108
C	OSW_409_6	3	108
C	OSW_409_6	3	108
C	OSW_409_6	3	108
C	OSW_409_6	3	108
C	OSW_409_6	3	108
C	OSW_409_6	3	108
C	OSW_409_6	3	108
C	OSW_409_6	3	108
C	OSW_409_6	3	108
C	OSW_409_6	3	108
C	OSW_409_6	3	108
C	OSW_409_6	3	108
C	OSW_409_6	3	108
C	OSW_409_6	3	114
C	OSW_409_6	3	114
C	OSW_409_6	3	114
C	OSW_409_6	3	114
C	OSW_409_6	3	114
C	OSW_409_6	3	114
C	OSW_409_6	3	114
C	OSW_409_6	3	114
C	OSW_409_6	3	119
C	OSW_409_6	3	132
C	OSW_409_6	3	132
C	OSW_409_6	3	132
C	OSW_409_6	3	132
C	OSW_409_6	3	138
C	OSW_409_6	3	138
C	OSW_409_6	4	95
C	OSW_409_6	4	95
C	OSW_409_6	4	95
C	OSW_409_6	4	95
C	OSW_409_6	4	95
C	OSW_409_6	4	108
C	OSW_409_6	4	108
C	OSW_409_6	4	108
C	OSW_409_6	4	108
C	OSW_409_6	4	108
C	OSW_409_6	4	108
C	OSW_409_6	4	108
C	OSW_409_6	4	108
C	OSW_409_6	4	108
C	OSW_409_6	4	108
C	OSW_409_6	4	108
C	OSW_409_6	4	108
C	OSW_409_6	4	108
C	OSW_409_6	4	108
C	OSW_409_6	4	108
C	OSW_409_6	4	108
C	OSW_409_6	4	108
C	OSW_409_6	4	108
C	OSW_409_6	4	108
C	OSW_409_6	4	108
C	OSW_409_6	4	108
C	OSW_409_6	4	108
C	OSW_409_6	4	108
C	OSW_409_6	4	108
C	OSW_409_6	4	108
C	OSW_409_6	4	108
C	OSW_409_6	4	108
C	OSW_409_6	4	108
C	OSW_409_6	4	114
C	OSW_409_6	4	114
C	OSW_409_6	4	114
C	OSW_409_6	4	114
C	OSW_409_6	4	114
C	OSW_409_6	4	114
C	OSW_409_6	4	114
C	OSW_409_6	4	114
C	OSW_409_6	4	114
C	OSW_409_6	4	119
C	OSW_409_6	4	132
C	OSW_409_6	4	143
Y	OSW_409_6	1	95
Y	OSW_409_6	1	108
Y	OSW_409_6	1	108
Y	OSW_409_6	1	108
Y	OSW_409_6	1	108
Y	OSW_409_6	1	108
Y	OSW_409_6	1	108
Y	OSW_409_6	1	108
Y	OSW_409_6	1	108
Y	OSW_409_6	1	108
Y	OSW_409_6	1	108
Y	OSW_409_6	1	108
Y	OSW_409_6	1	108
Y	OSW_409_6	1	108
Y	OSW_409_6	1	108
Y	OSW_409_6	1	108
Y	OSW_409_6	1	108
Y	OSW_409_6	1	108
Y	OSW_409_6	1	108
Y	OSW_409_6	1	108
Y	OSW_409_6	1	108
Y	OSW_409_6	1	108
Y	OSW_409_6	1	108
Y	OSW_409_6	1	108
Y	OSW_409_6	1	108
Y	OSW_409_6	1	108
Y	OSW_409_6	1	108
Y	OSW_409_6	1	108
Y	OSW_409_6	1	108
Y	OSW_409_6	1	108
Y	OSW_409_6	1	108
Y	OSW_409_6	1	108
Y	OSW_409_6	1	108
Y	OSW_409_6	1	114
Y	OSW_409_6	1	114
Y	OSW_409_6	1	114
Y	OSW_409_6	1	114
Y	OSW_409_6	1	114
Y	OSW_409_6	1	114
Y	OSW_409_6	1	114
Y	OSW_409_6	1	114
Y	OSW_409_6	1	114
Y	OSW_409_6	1	114
Y	OSW_409_6	1	114
Y	OSW_409_6	1	114
Y	OSW_409_6	1	114
Y	OSW_409_6	1	119
Y	OSW_409_6	1	119
Y	OSW_409_6	1	119
Y	OSW_409_6	1	119
Y	OSW_409_6	1	119
Y	OSW_409_6	1	119
Y	OSW_409_6	1	119
Y	OSW_409_6	1	119
Y	OSW_409_6	1	132
Y	OSW_409_6	1	132
Y	OSW_409_6	1	132
Y	OSW_409_6	1	138
Y	OSW_409_6	1	138
Y	OSW_409_6	1	156
Y	OSW_409_6	2	95
Y	OSW_409_6	2	95
Y	OSW_409_6	2	95
Y	OSW_409_6	2	108
Y	OSW_409_6	2	108
Y	OSW_409_6	2	108
Y	OSW_409_6	2	108
Y	OSW_409_6	2	108
Y	OSW_409_6	2	108
Y	OSW_409_6	2	108
Y	OSW_409_6	2	108
Y	OSW_409_6	2	108
Y	OSW_409_6	2	108
Y	OSW_409_6	2	108
Y	OSW_409_6	2	108
Y	OSW_409_6	2	108
Y	OSW_409_6	2	108
Y	OSW_409_6	2	114
Y	OSW_409_6	2	114
Y	OSW_409_6	2	114
Y	OSW_409_6	2	114
Y	OSW_409_6	3	95
Y	OSW_409_6	3	108
Y	OSW_409_6	3	108
Y	OSW_409_6	3	108
Y	OSW_409_6	3	108
Y	OSW_409_6	3	108
Y	OSW_409_6	3	108
Y	OSW_409_6	3	108
Y	OSW_409_6	3	108
Y	OSW_409_6	3	108
Y	OSW_409_6	3	108
Y	OSW_409_6	3	108
Y	OSW_409_6	3	108
Y	OSW_409_6	3	108
Y	OSW_409_6	3	108
Y	OSW_409_6	3	108
Y	OSW_409_6	3	108
Y	OSW_409_6	3	108
Y	OSW_409_6	3	108
Y	OSW_409_6	3	108
Y	OSW_409_6	3	108
Y	OSW_409_6	3	108
Y	OSW_409_6	3	108
Y	OSW_409_6	3	108
Y	OSW_409_6	3	108
Y	OSW_409_6	3	108
Y	OSW_409_6	3	108
Y	OSW_409_6	3	108
Y	OSW_409_6	3	108
Y	OSW_409_6	3	108
Y	OSW_409_6	3	108
Y	OSW_409_6	3	108
Y	OSW_409_6	3	108
Y	OSW_409_6	3	108
Y	OSW_409_6	3	108
Y	OSW_409_6	3	108
Y	OSW_409_6	3	108
Y	OSW_409_6	3	108
Y	OSW_409_6	3	114
Y	OSW_409_6	3	114
Y	OSW_409_6	3	114
Y	OSW_409_6	3	114
Y	OSW_409_6	3	114
Y	OSW_409_6	3	114
Y	OSW_409_6	3	114
Y	OSW_409_6	3	114
Y	OSW_409_6	3	114
Y	OSW_409_6	3	114
Y	OSW_409_6	3	119
Y	OSW_409_6	3	132
Y	OSW_409_6	3	138
Y	OSW_409_6	4	95
Y	OSW_409_6	4	95
Y	OSW_409_6	4	95
Y	OSW_409_6	4	95
Y	OSW_409_6	4	95
Y	OSW_409_6	4	95
Y	OSW_409_6	4	108
Y	OSW_409_6	4	108
Y	OSW_409_6	4	108
Y	OSW_409_6	4	108
Y	OSW_409_6	4	108
Y	OSW_409_6	4	108
Y	OSW_409_6	4	108
Y	OSW_409_6	4	108
Y	OSW_409_6	4	108
Y	OSW_409_6	4	108
Y	OSW_409_6	4	108
Y	OSW_409_6	4	108
Y	OSW_409_6	4	108
Y	OSW_409_6	4	108
Y	OSW_409_6	4	108
Y	OSW_409_6	4	108
Y	OSW_409_6	4	108
Y	OSW_409_6	4	108
Y	OSW_409_6	4	108
Y	OSW_409_6	4	108
Y	OSW_409_6	4	108
Y	OSW_409_6	4	108
Y	OSW_409_6	4	108
Y	OSW_409_6	4	108
Y	OSW_409_6	4	108
Y	OSW_409_6	4	108
Y	OSW_409_6	4	108
Y	OSW_409_6	4	108
Y	OSW_409_6	4	108
Y	OSW_409_6	4	108
Y	OSW_409_6	4	108
Y	OSW_409_6	4	108
Y	OSW_409_6	4	108
Y	OSW_409_6	4	108
Y	OSW_409_6	4	108
Y	OSW_409_6	4	108
Y	OSW_409_6	4	108
Y	OSW_409_6	4	108
Y	OSW_409_6	4	108
Y	OSW_409_6	4	108
Y	OSW_409_6	4	108
Y	OSW_409_6	4	108
Y	OSW_409_6	4	108
Y	OSW_409_6	4	108
Y	OSW_409_6	4	108
Y	OSW_409_6	4	114
Y	OSW_409_6	4	114
Y	OSW_409_6	4	114
Y	OSW_409_6	4	114
Y	OSW_409_6	4	114
Y	OSW_409_6	4	114
Y	OSW_409_6	4	114
Y	OSW_409_6	4	114
Y	OSW_409_6	4	114
Y	OSW_409_6	4	119
Y	OSW_409_6	4	119
Y	OSW_409_6	4	119
Y	OSW_409_6	4	132
Y	OSW_409_6	4	132
Y	OSW_409_6	4	138
Y	OSW_409_6	4	156
Z	OSW_409_6	5	95
Z	OSW_409_6	5	95
Z	OSW_409_6	5	95
Z	OSW_409_6	5	95
Z	OSW_409_6	5	95
Z	OSW_409_6	5	95
Z	OSW_409_6	5	95
Z	OSW_409_6	5	95
Z	OSW_409_6	5	95
Z	OSW_409_6	5	95
Z	OSW_409_6	5	95
Z	OSW_409_6	5	95
Z	OSW_409_6	5	108
Z	OSW_409_6	5	108
Z	OSW_409_6	5	108
Z	OSW_409_6	5	108
Z	OSW_409_6	5	108
Z	OSW_409_6	5	108
Z	OSW_409_6	5	108
Z	OSW_409_6	5	108
Z	OSW_409_6	5	108
Z	OSW_409_6	5	108
Z	OSW_409_6	5	108
Z	OSW_409_6	5	108
Z	OSW_409_6	5	108
Z	OSW_409_6	5	108
Z	OSW_409_6	5	108
Z	OSW_409_6	5	108
Z	OSW_409_6	5	108
Z	OSW_409_6	5	108
Z	OSW_409_6	5	108
Z	OSW_409_6	5	108
Z	OSW_409_6	5	108
Z	OSW_409_6	5	108
Z	OSW_409_6	5	108
Z	OSW_409_6	5	108
Z	OSW_409_6	5	108
Z	OSW_409_6	5	108
Z	OSW_409_6	5	108
Z	OSW_409_6	5	108
Z	OSW_409_6	5	108
Z	OSW_409_6	5	108
Z	OSW_409_6	5	108
Z	OSW_409_6	5	108
Z	OSW_409_6	5	108
Z	OSW_409_6	5	108
Z	OSW_409_6	5	108
Z	OSW_409_6	5	108
Z	OSW_409_6	5	108
Z	OSW_409_6	5	108
Z	OSW_409_6	5	108
Z	OSW_409_6	5	108
Z	OSW_409_6	5	108
Z	OSW_409_6	5	108
Z	OSW_409_6	5	108
Z	OSW_409_6	5	108
Z	OSW_409_6	5	108
Z	OSW_409_6	5	108
Z	OSW_409_6	5	108
Z	OSW_409_6	5	108
Z	OSW_409_6	5	108
Z	OSW_409_6	5	108
Z	OSW_409_6	5	108
Z	OSW_409_6	5	108
Z	OSW_409_6	5	114
Z	OSW_409_6	5	114
Z	OSW_409_6	5	114
Z	OSW_409_6	5	114
Z	OSW_409_6	5	114
Z	OSW_409_6	5	114
Z	OSW_409_6	5	114
Z	OSW_409_6	5	114
Z	OSW_409_6	5	114
Z	OSW_409_6	5	114
Z	OSW_409_6	5	114
Z	OSW_409_6	5	114
Z	OSW_409_6	5	114
Z	OSW_409_6	5	114
Z	OSW_409_6	5	114
Z	OSW_409_6	5	114
Z	OSW_409_6	5	114
Z	OSW_409_6	5	114
Z	OSW_409_6	5	114
Z	OSW_409_6	5	114
Z	OSW_409_6	5	114
Z	OSW_409_6	5	114
Z	OSW_409_6	5	119
Z	OSW_409_6	5	119
Z	OSW_409_6	5	119
Z	OSW_409_6	5	132
Z	OSW_409_6	5	138
Z	OSW_409_6	5	138
Z	OSW_409_6	5	138
Z	OSW_409_6	5	138
Z	OSW_409_6	6	95
Z	OSW_409_6	6	95
Z	OSW_409_6	6	95
Z	OSW_409_6	6	95
Z	OSW_409_6	6	95
Z	OSW_409_6	6	95
Z	OSW_409_6	6	95
Z	OSW_409_6	6	95
Z	OSW_409_6	6	95
Z	OSW_409_6	6	95
Z	OSW_409_6	6	95
Z	OSW_409_6	6	95
Z	OSW_409_6	6	95
Z	OSW_409_6	6	95
Z	OSW_409_6	6	95
Z	OSW_409_6	6	95
Z	OSW_409_6	6	95
Z	OSW_409_6	6	95
Z	OSW_409_6	6	95
Z	OSW_409_6	6	95
Z	OSW_409_6	6	95
Z	OSW_409_6	6	95
Z	OSW_409_6	6	108
Z	OSW_409_6	6	108
Z	OSW_409_6	6	108
Z	OSW_409_6	6	108
Z	OSW_409_6	6	108
Z	OSW_409_6	6	108
Z	OSW_409_6	6	108
Z	OSW_409_6	6	108
Z	OSW_409_6	6	108
Z	OSW_409_6	6	108
Z	OSW_409_6	6	108
Z	OSW_409_6	6	108
Z	OSW_409_6	6	108
Z	OSW_409_6	6	108
Z	OSW_409_6	6	108
Z	OSW_409_6	6	108
Z	OSW_409_6	6	108
Z	OSW_409_6	6	108
Z	OSW_409_6	6	108
Z	OSW_409_6	6	108
Z	OSW_409_6	6	108
Z	OSW_409_6	6	108
Z	OSW_409_6	6	108
Z	OSW_409_6	6	108
Z	OSW_409_6	6	108
Z	OSW_409_6	6	108
Z	OSW_409_6	6	108
Z	OSW_409_6	6	108
Z	OSW_409_6	6	108
Z	OSW_409_6	6	108
Z	OSW_409_6	6	108
Z	OSW_409_6	6	108
Z	OSW_409_6	6	108
Z	OSW_409_6	6	108
Z	OSW_409_6	6	108
Z	OSW_409_6	6	108
Z	OSW_409_6	6	108
Z	OSW_409_6	6	108
Z	OSW_409_6	6	108
Z	OSW_409_6	6	108
Z	OSW_409_6	6	108
Z	OSW_409_6	6	108
Z	OSW_409_6	6	108
Z	OSW_409_6	6	108
Z	OSW_409_6	6	114
Z	OSW_409_6	6	114
Z	OSW_409_6	6	114
Z	OSW_409_6	6	114
Z	OSW_409_6	6	114
Z	OSW_409_6	6	114
Z	OSW_409_6	6	114
Z	OSW_409_6	6	114
Z	OSW_409_6	6	114
Z	OSW_409_6	6	114
Z	OSW_409_6	6	114
Z	OSW_409_6	6	119
Z	OSW_409_6	7	95
Z	OSW_409_6	7	95
Z	OSW_409_6	7	95
Z	OSW_409_6	7	95
Z	OSW_409_6	7	108
Z	OSW_409_6	7	108
Z	OSW_409_6	7	108
Z	OSW_409_6	7	108
Z	OSW_409_6	7	108
Z	OSW_409_6	7	108
Z	OSW_409_6	7	108
Z	OSW_409_6	7	108
Z	OSW_409_6	7	108
Z	OSW_409_6	7	108
Z	OSW_409_6	7	108
Z	OSW_409_6	7	108
Z	OSW_409_6	7	108
Z	OSW_409_6	7	108
Z	OSW_409_6	7	108
Z	OSW_409_6	7	108
Z	OSW_409_6	7	108
Z	OSW_409_6	7	108
Z	OSW_409_6	7	108
Z	OSW_409_6	7	108
Z	OSW_409_6	7	108
Z	OSW_409_6	7	108
Z	OSW_409_6	7	108
Z	OSW_409_6	7	108
Z	OSW_409_6	7	108
Z	OSW_409_6	7	108
Z	OSW_409_6	7	108
Z	OSW_409_6	7	108
Z	OSW_409_6	7	108
Z	OSW_409_6	7	108
Z	OSW_409_6	7	108
Z	OSW_409_6	7	108
Z	OSW_409_6	7	108
Z	OSW_409_6	7	108
Z	OSW_409_6	7	108
Z	OSW_409_6	7	108
Z	OSW_409_6	7	108
Z	OSW_409_6	7	108
Z	OSW_409_6	7	108
Z	OSW_409_6	7	114
Z	OSW_409_6	7	114
Z	OSW_409_6	7	114
Z	OSW_409_6	7	114
Z	OSW_409_6	7	114
Z	OSW_409_6	7	119
Z	OSW_409_6	7	119
Z	OSW_409_6	7	119
Z	OSW_409_6	7	119
Z	OSW_409_6	7	119
Z	OSW_409_6	7	132
Z	OSW_409_6	7	143
Z	OSW_409_6	7	156
Z	OSW_409_6	8	95
Z	OSW_409_6	8	95
Z	OSW_409_6	8	95
Z	OSW_409_6	8	95
Z	OSW_409_6	8	95
Z	OSW_409_6	8	95
Z	OSW_409_6	8	95
Z	OSW_409_6	8	95
Z	OSW_409_6	8	95
Z	OSW_409_6	8	95
Z	OSW_409_6	8	95
Z	OSW_409_6	8	95
Z	OSW_409_6	8	95
Z	OSW_409_6	8	95
Z	OSW_409_6	8	95
Z	OSW_409_6	8	95
Z	OSW_409_6	8	108
Z	OSW_409_6	8	108
Z	OSW_409_6	8	108
Z	OSW_409_6	8	108
Z	OSW_409_6	8	108
Z	OSW_409_6	8	108
Z	OSW_409_6	8	108
Z	OSW_409_6	8	108
Z	OSW_409_6	8	108
Z	OSW_409_6	8	108
Z	OSW_409_6	8	108
Z	OSW_409_6	8	108
Z	OSW_409_6	8	108
Z	OSW_409_6	8	108
Z	OSW_409_6	8	108
Z	OSW_409_6	8	108
Z	OSW_409_6	8	108
Z	OSW_409_6	8	108
Z	OSW_409_6	8	108
Z	OSW_409_6	8	108
Z	OSW_409_6	8	108
Z	OSW_409_6	8	108
Z	OSW_409_6	8	108
Z	OSW_409_6	8	108
Z	OSW_409_6	8	108
Z	OSW_409_6	8	108
Z	OSW_409_6	8	108
Z	OSW_409_6	8	108
Z	OSW_409_6	8	108
Z	OSW_409_6	8	108
Z	OSW_409_6	8	108
Z	OSW_409_6	8	108
Z	OSW_409_6	8	108
Z	OSW_409_6	8	108
Z	OSW_409_6	8	108
Z	OSW_409_6	8	108
Z	OSW_409_6	8	108
Z	OSW_409_6	8	108
Z	OSW_409_6	8	108
Z	OSW_409_6	8	114
Z	OSW_409_6	8	114
Z	OSW_409_6	8	114
Z	OSW_409_6	8	114
Z	OSW_409_6	8	114
Z	OSW_409_6	8	114
Z	OSW_409_6	8	114
Z	OSW_409_6	8	114
Z	OSW_409_6	8	114
Z	OSW_409_6	8	119
Z	OSW_409_6	8	119
Z	OSW_409_6	8	132
A	OSW_414_B	1	95
A	OSW_414_B	1	95
A	OSW_414_B	1	95
A	OSW_414_B	1	95
A	OSW_414_B	1	95
A	OSW_414_B	1	95
A	OSW_414_B	1	95
A	OSW_414_B	1	95
A	OSW_414_B	1	95
A	OSW_414_B	1	95
A	OSW_414_B	1	108
A	OSW_414_B	1	108
A	OSW_414_B	1	108
A	OSW_414_B	1	108
A	OSW_414_B	1	108
A	OSW_414_B	1	108
A	OSW_414_B	1	108
A	OSW_414_B	1	108
A	OSW_414_B	1	108
A	OSW_414_B	1	108
A	OSW_414_B	1	108
A	OSW_414_B	1	108
A	OSW_414_B	1	108
A	OSW_414_B	1	108
A	OSW_414_B	1	108
A	OSW_414_B	1	114
A	OSW_414_B	1	114
A	OSW_414_B	1	114
A	OSW_414_B	1	119
A	OSW_414_B	1	119
A	OSW_414_B	1	132
A	OSW_414_B	1	138
A	OSW_414_B	1	138
A	OSW_414_B	1	143
A	OSW_414_B	2	95
A	OSW_414_B	2	95
A	OSW_414_B	2	95
A	OSW_414_B	2	95
A	OSW_414_B	2	95
A	OSW_414_B	2	95
A	OSW_414_B	2	95
A	OSW_414_B	2	95
A	OSW_414_B	2	95
A	OSW_414_B	2	95
A	OSW_414_B	2	95
A	OSW_414_B	2	108
A	OSW_414_B	2	108
A	OSW_414_B	2	108
A	OSW_414_B	2	108
A	OSW_414_B	2	108
A	OSW_414_B	2	108
A	OSW_414_B	2	108
A	OSW_414_B	2	108
A	OSW_414_B	2	108
A	OSW_414_B	2	108
A	OSW_414_B	2	108
A	OSW_414_B	2	108
A	OSW_414_B	2	108
A	OSW_414_B	2	114
A	OSW_414_B	2	114
A	OSW_414_B	2	119
A	OSW_414_B	2	119
A	OSW_414_B	2	132
A	OSW_414_B	2	132
A	OSW_414_B	3	95
A	OSW_414_B	3	95
A	OSW_414_B	3	95
A	OSW_414_B	3	95
A	OSW_414_B	3	95
A	OSW_414_B	3	95
A	OSW_414_B	3	108
A	OSW_414_B	3	108
A	OSW_414_B	3	108
A	OSW_414_B	3	108
A	OSW_414_B	3	108
A	OSW_414_B	3	108
A	OSW_414_B	3	108
A	OSW_414_B	3	108
A	OSW_414_B	3	108
A	OSW_414_B	3	108
A	OSW_414_B	3	108
A	OSW_414_B	3	108
A	OSW_414_B	3	114
A	OSW_414_B	3	114
A	OSW_414_B	3	138
C	OSW_414_B	1	95
C	OSW_414_B	1	95
C	OSW_414_B	1	95
C	OSW_414_B	1	95
C	OSW_414_B	1	95
C	OSW_414_B	1	95
C	OSW_414_B	1	95
C	OSW_414_B	1	95
C	OSW_414_B	1	95
C	OSW_414_B	1	95
C	OSW_414_B	1	108
C	OSW_414_B	1	108
C	OSW_414_B	1	108
C	OSW_414_B	1	108
C	OSW_414_B	1	108
C	OSW_414_B	1	108
C	OSW_414_B	1	108
C	OSW_414_B	1	108
C	OSW_414_B	1	108
C	OSW_414_B	1	108
C	OSW_414_B	1	108
C	OSW_414_B	1	108
C	OSW_414_B	1	108
C	OSW_414_B	1	108
C	OSW_414_B	1	108
C	OSW_414_B	1	114
C	OSW_414_B	1	114
C	OSW_414_B	1	114
C	OSW_414_B	1	119
C	OSW_414_B	1	119
C	OSW_414_B	1	132
C	OSW_414_B	1	138
C	OSW_414_B	1	138
C	OSW_414_B	1	143
C	OSW_414_B	2	95
C	OSW_414_B	2	95
C	OSW_414_B	2	95
C	OSW_414_B	2	95
C	OSW_414_B	2	95
C	OSW_414_B	2	95
C	OSW_414_B	2	95
C	OSW_414_B	2	95
C	OSW_414_B	2	95
C	OSW_414_B	2	95
C	OSW_414_B	2	95
C	OSW_414_B	2	108
C	OSW_414_B	2	108
C	OSW_414_B	2	108
C	OSW_414_B	2	108
C	OSW_414_B	2	108
C	OSW_414_B	2	108
C	OSW_414_B	2	108
C	OSW_414_B	2	108
C	OSW_414_B	2	108
C	OSW_414_B	2	108
C	OSW_414_B	2	108
C	OSW_414_B	2	108
C	OSW_414_B	2	108
C	OSW_414_B	2	114
C	OSW_414_B	2	114
C	OSW_414_B	2	119
C	OSW_414_B	2	119
C	OSW_414_B	2	132
C	OSW_414_B	2	132
C	OSW_414_B	3	95
C	OSW_414_B	3	95
C	OSW_414_B	3	95
C	OSW_414_B	3	95
C	OSW_414_B	3	95
C	OSW_414_B	3	95
C	OSW_414_B	3	108
C	OSW_414_B	3	108
C	OSW_414_B	3	108
C	OSW_414_B	3	108
C	OSW_414_B	3	108
C	OSW_414_B	3	108
C	OSW_414_B	3	108
C	OSW_414_B	3	108
C	OSW_414_B	3	108
C	OSW_414_B	3	108
C	OSW_414_B	3	108
C	OSW_414_B	3	108
C	OSW_414_B	3	114
C	OSW_414_B	3	114
C	OSW_414_B	3	138
A	OSW_416_C	3	108
A	OSW_416_C	3	108
A	OSW_416_C	3	108
A	OSW_416_C	3	108
A	OSW_416_C	3	108
A	OSW_416_C	3	108
A	OSW_416_C	3	108
A	OSW_416_C	3	108
A	OSW_416_C	3	108
A	OSW_416_C	3	108
A	OSW_416_C	3	108
A	OSW_416_C	3	108
A	OSW_416_C	3	108
A	OSW_416_C	3	108
A	OSW_416_C	3	108
A	OSW_416_C	3	108
A	OSW_416_C	3	108
A	OSW_416_C	3	108
A	OSW_416_C	3	114
A	OSW_416_C	3	114
A	OSW_416_C	3	114
A	OSW_416_C	3	114
A	OSW_416_C	3	119
A	OSW_416_C	3	119
A	OSW_416_C	3	119
A	OSW_416_C	3	132
A	OSW_416_C	4	108
A	OSW_416_C	4	108
A	OSW_416_C	4	108
A	OSW_416_C	4	108
A	OSW_416_C	4	108
A	OSW_416_C	4	108
A	OSW_416_C	4	108
A	OSW_416_C	4	108
A	OSW_416_C	4	108
A	OSW_416_C	4	108
A	OSW_416_C	4	108
A	OSW_416_C	4	108
A	OSW_416_C	4	108
A	OSW_416_C	4	108
A	OSW_416_C	4	108
A	OSW_416_C	4	108
A	OSW_416_C	4	108
A	OSW_416_C	4	108
A	OSW_416_C	4	108
A	OSW_416_C	4	108
A	OSW_416_C	4	108
A	OSW_416_C	4	108
A	OSW_416_C	4	108
A	OSW_416_C	4	108
A	OSW_416_C	4	114
A	OSW_416_C	4	114
A	OSW_416_C	4	114
A	OSW_416_C	4	114
A	OSW_416_C	4	114
A	OSW_416_C	4	132
A	OSW_416_C	4	132
C	OSW_416_C	1	95
C	OSW_416_C	1	108
C	OSW_416_C	1	108
C	OSW_416_C	1	108
C	OSW_416_C	1	108
C	OSW_416_C	1	108
C	OSW_416_C	1	108
C	OSW_416_C	1	108
C	OSW_416_C	1	108
C	OSW_416_C	1	108
C	OSW_416_C	1	108
C	OSW_416_C	1	108
C	OSW_416_C	1	108
C	OSW_416_C	1	108
C	OSW_416_C	1	108
C	OSW_416_C	1	108
C	OSW_416_C	1	114
C	OSW_416_C	1	114
C	OSW_416_C	1	114
C	OSW_416_C	1	114
C	OSW_416_C	1	114
C	OSW_416_C	1	114
C	OSW_416_C	1	114
C	OSW_416_C	1	114
C	OSW_416_C	1	114
C	OSW_416_C	1	119
C	OSW_416_C	1	119
C	OSW_416_C	1	119
C	OSW_416_C	1	132
C	OSW_416_C	1	132
C	OSW_416_C	1	132
C	OSW_416_C	1	132
C	OSW_416_C	1	132
C	OSW_416_C	1	143
C	OSW_416_C	2	95
C	OSW_416_C	2	95
C	OSW_416_C	2	95
C	OSW_416_C	2	95
C	OSW_416_C	2	95
C	OSW_416_C	2	108
C	OSW_416_C	2	108
C	OSW_416_C	2	108
C	OSW_416_C	2	108
C	OSW_416_C	2	108
C	OSW_416_C	2	108
C	OSW_416_C	2	108
C	OSW_416_C	2	108
C	OSW_416_C	2	108
C	OSW_416_C	2	108
C	OSW_416_C	2	108
C	OSW_416_C	2	108
C	OSW_416_C	2	108
C	OSW_416_C	2	108
C	OSW_416_C	2	108
C	OSW_416_C	2	108
C	OSW_416_C	2	108
C	OSW_416_C	2	108
C	OSW_416_C	2	108
C	OSW_416_C	2	108
C	OSW_416_C	2	108
C	OSW_416_C	2	108
C	OSW_416_C	2	108
C	OSW_416_C	2	108
C	OSW_416_C	2	108
C	OSW_416_C	2	108
C	OSW_416_C	2	108
C	OSW_416_C	2	108
C	OSW_416_C	2	114
C	OSW_416_C	2	114
C	OSW_416_C	2	114
C	OSW_416_C	2	114
C	OSW_416_C	2	114
C	OSW_416_C	2	114
C	OSW_416_C	2	114
C	OSW_416_C	2	114
C	OSW_416_C	2	119
C	OSW_416_C	2	119
C	OSW_416_C	2	132
C	OSW_416_C	2	132
C	OSW_416_C	2	132
C	OSW_416_C	2	132
C	OSW_416_C	2	132
C	OSW_416_C	2	132
C	OSW_416_C	2	143
C	OSW_416_C	2	156
C	OSW_416_C	3	95
A	OSW_417_D	3	95
A	OSW_417_D	3	95
A	OSW_417_D	3	95
A	OSW_417_D	3	95
A	OSW_417_D	3	95
A	OSW_417_D	3	95
A	OSW_417_D	3	95
A	OSW_417_D	3	95
A	OSW_417_D	3	95
A	OSW_417_D	3	95
A	OSW_417_D	3	95
A	OSW_417_D	3	95
A	OSW_417_D	3	95
A	OSW_417_D	3	108
A	OSW_417_D	3	108
A	OSW_417_D	3	108
A	OSW_417_D	3	108
A	OSW_417_D	3	108
A	OSW_417_D	3	108
A	OSW_417_D	3	108
A	OSW_417_D	3	108
A	OSW_417_D	3	108
A	OSW_417_D	3	108
A	OSW_417_D	3	108
A	OSW_417_D	3	108
A	OSW_417_D	3	108
A	OSW_417_D	3	108
A	OSW_417_D	3	108
A	OSW_417_D	3	108
A	OSW_417_D	3	108
A	OSW_417_D	3	108
A	OSW_417_D	3	108
A	OSW_417_D	3	108
A	OSW_417_D	3	108
A	OSW_417_D	3	108
A	OSW_417_D	3	108
A	OSW_417_D	3	108
A	OSW_417_D	3	108
A	OSW_417_D	3	108
A	OSW_417_D	3	114
A	OSW_417_D	3	114
A	OSW_417_D	3	114
A	OSW_417_D	3	114
A	OSW_417_D	3	114
A	OSW_417_D	3	114
A	OSW_417_D	4	95
A	OSW_417_D	4	95
A	OSW_417_D	4	95
A	OSW_417_D	4	95
A	OSW_417_D	4	95
A	OSW_417_D	4	95
A	OSW_417_D	4	95
A	OSW_417_D	4	95
A	OSW_417_D	4	95
A	OSW_417_D	4	95
A	OSW_417_D	4	95
A	OSW_417_D	4	95
A	OSW_417_D	4	108
A	OSW_417_D	4	108
A	OSW_417_D	4	108
A	OSW_417_D	4	108
A	OSW_417_D	4	108
A	OSW_417_D	4	108
A	OSW_417_D	4	108
A	OSW_417_D	4	108
A	OSW_417_D	4	108
A	OSW_417_D	4	108
A	OSW_417_D	4	108
A	OSW_417_D	4	108
A	OSW_417_D	4	108
A	OSW_417_D	4	108
A	OSW_417_D	4	108
A	OSW_417_D	4	108
A	OSW_417_D	4	108
A	OSW_417_D	4	108
A	OSW_417_D	4	108
A	OSW_417_D	4	108
A	OSW_417_D	4	108
A	OSW_417_D	4	108
A	OSW_417_D	4	108
A	OSW_417_D	4	108
A	OSW_417_D	4	108
A	OSW_417_D	4	108
A	OSW_417_D	4	108
A	OSW_417_D	4	108
A	OSW_417_D	4	108
A	OSW_417_D	4	108
A	OSW_417_D	4	108
A	OSW_417_D	4	108
A	OSW_417_D	4	108
A	OSW_417_D	4	108
A	OSW_417_D	4	108
A	OSW_417_D	4	108
A	OSW_417_D	4	108
A	OSW_417_D	4	108
A	OSW_417_D	4	114
A	OSW_417_D	4	114
A	OSW_417_D	4	114
A	OSW_417_D	4	114
A	OSW_417_D	4	114
A	OSW_417_D	4	114
A	OSW_417_D	4	114
A	OSW_417_D	4	114
A	OSW_417_D	4	119
A	OSW_417_D	4	119
A	OSW_417_D	4	119
A	OSW_417_D	4	119
A	OSW_417_D	4	132
A	OSW_417_D	4	132
A	OSW_417_D	4	132
A	OSW_417_D	4	132
A	OSW_417_D	4	132
A	OSW_417_D	4	132
A	OSW_417_D	4	143
C	OSW_417_D	1	95
C	OSW_417_D	1	95
C	OSW_417_D	1	95
C	OSW_417_D	1	95
C	OSW_417_D	1	95
C	OSW_417_D	1	95
C	OSW_417_D	1	95
C	OSW_417_D	1	95
C	OSW_417_D	1	108
C	OSW_417_D	1	108
C	OSW_417_D	1	108
C	OSW_417_D	1	108
C	OSW_417_D	1	108
C	OSW_417_D	1	108
C	OSW_417_D	1	108
C	OSW_417_D	1	108
C	OSW_417_D	1	108
C	OSW_417_D	1	108
C	OSW_417_D	1	108
C	OSW_417_D	1	108
C	OSW_417_D	1	108
C	OSW_417_D	1	108
C	OSW_417_D	1	108
C	OSW_417_D	1	108
C	OSW_417_D	1	108
C	OSW_417_D	1	108
C	OSW_417_D	1	108
C	OSW_417_D	1	108
C	OSW_417_D	1	108
C	OSW_417_D	1	114
C	OSW_417_D	1	114
C	OSW_417_D	1	114
C	OSW_417_D	1	114
C	OSW_417_D	1	114
C	OSW_417_D	1	119
C	OSW_417_D	1	119
C	OSW_417_D	1	119
C	OSW_417_D	1	156
C	OSW_417_D	2	95
C	OSW_417_D	2	95
C	OSW_417_D	2	95
C	OSW_417_D	2	95
C	OSW_417_D	2	95
C	OSW_417_D	2	95
C	OSW_417_D	2	95
C	OSW_417_D	2	95
C	OSW_417_D	2	95
C	OSW_417_D	2	95
C	OSW_417_D	2	95
C	OSW_417_D	2	95
C	OSW_417_D	2	108
C	OSW_417_D	2	108
C	OSW_417_D	2	108
C	OSW_417_D	2	108
C	OSW_417_D	2	108
C	OSW_417_D	2	108
C	OSW_417_D	2	108
C	OSW_417_D	2	108
C	OSW_417_D	2	108
C	OSW_417_D	2	108
C	OSW_417_D	2	108
C	OSW_417_D	2	108
C	OSW_417_D	2	108
C	OSW_417_D	2	108
C	OSW_417_D	2	108
C	OSW_417_D	2	108
C	OSW_417_D	2	108
C	OSW_417_D	2	108
C	OSW_417_D	2	108
C	OSW_417_D	2	108
C	OSW_417_D	2	108
C	OSW_417_D	2	108
C	OSW_417_D	2	108
C	OSW_417_D	2	108
C	OSW_417_D	2	108
C	OSW_417_D	2	108
C	OSW_417_D	2	108
C	OSW_417_D	2	108
C	OSW_417_D	2	108
C	OSW_417_D	2	108
C	OSW_417_D	2	108
C	OSW_417_D	2	108
C	OSW_417_D	2	108
C	OSW_417_D	2	108
C	OSW_417_D	2	114
C	OSW_417_D	2	114
C	OSW_417_D	2	114
C	OSW_417_D	2	114
C	OSW_417_D	2	119
C	OSW_417_D	3	95
Y	OSW_419_F	1	95
Y	OSW_419_F	1	108
Y	OSW_419_F	1	108
Y	OSW_419_F	1	108
Y	OSW_419_F	1	108
Y	OSW_419_F	1	108
Y	OSW_419_F	1	108
Y	OSW_419_F	1	108
Y	OSW_419_F	1	108
Y	OSW_419_F	1	108
Y	OSW_419_F	1	108
Y	OSW_419_F	1	108
Y	OSW_419_F	1	108
Y	OSW_419_F	1	108
Y	OSW_419_F	1	108
Y	OSW_419_F	1	108
Y	OSW_419_F	1	108
Y	OSW_419_F	1	114
Y	OSW_419_F	1	114
Y	OSW_419_F	1	114
[truncated: 3,281 more rows]

## Sheet: Figure 4A
Figure 4A. Survival of Larvae fed dead yeast and YPD or spent supernatant
YPD		bacillaris Supe		bombicola Supe
alive	dead	alive	dead	alive	dead
14	1	7	8	13	2
7	8	3	12	11	4
7	8	10	5	3	12
6	9	7	8	8	7
4	11	1	14	5	10
4	11	4	11	4	11
7	8	4	11	9	6
8	7	7	8	7	8
13	2	12	3	11	4
12	3	10	5	11	7
10	5	14	1	7	8

## Sheet: Figure 4B
Figure 4B. Survival of larvae fed yeast (live or dead) in 20% glucose
Food:	Dead yeast		S. bacillaris		S. bombicola
larvae:	Alive	Dead	Alive	Dead	Alive	Dead
	6	9	0	15	3	12
	10	4	0	15	3	12
	9	6	0	15	4	11
	7	8	0	15	4	11
	7	8	0	15	3	12
	7	8	4	11	4	11
	6	9	0	15	3	12
	7	8	0	15	4	11
	15	0	0	15	1	14
	12	3	0	15	1	13
	9	6	0	15	3	12

## Sheet: Figure 5
Figure 5. CFU of yeasts in larvae
	S. bacillaris qq	S. bacillaris uu	S. bombicola	Hanseniaspora
Experiment 1	13900			600
	51850			7000
	2900			450
	10350			6012.5
	26650			37.5
	101950			1050
	172600			2037.5
	186600			87.5
	66400			31800
	54900			400
Experiment 2	50	29850	3100	100
	750	31900	1550	1050
	31300	38550	2350	150
	18350	24100	1400	23750
	2200	58100	1750	11800
	63950	48200	2500	4950
	57200	30700	3200	400
	150	28350	3100
	63500	12250	2250
Experiment 3	8950	24900	1400	8150
	15200	22850	800	2550
	22650	19100	450	7000
	14600	12500	750	800
	10800	5350	150	23150
	12200	16900	350	2700
	17400	17700	550	16700
	9100	5950	250	1050
	10850	10700	750	4850
	18500	26900	300	1350
		22650	1050
		14600	4850
Experiment 4	9400	10800	1350	250
	17600	12200	250	650
	76550	17400	650	600
	43450	9100	600	400
	24650	10850	400	100
	14000	18500	100	350
	18900	9400	350	112.5
	12450	17600	112.5	450
	28350	100	450	50
	38600	90	50
		300
		70

## Sheet: Figure S1
Supplementary Figure S1. CFU of bacteria and yeast from matched samples.
suzukii bacteria	suzukii yeast
10000	18
4625	187
7275	356
12000	387
5000	812
10500	4437
9187	15000
33750	25
15625	356
68	106
15625	637
56875	75625
5000	3300
12000	1250
11100	875

## Sheet: Figure S2A
Supplementary Figure S2A. Log10 CFU of yeast in gnotobiotic drosophila vials, organized by strain designation
OSW_409_6	OSW_417_D	OSW_414_B	OSW_419_F	OSW_429_R	OSW_430_S	OSW_452_ss	OSW_451_rr	OSW_456_ww	OSW_457_xx	OSW_453_tt	OSW_421_H	OSW_450_qq	OSW_454_uu	OSW_433_V
9.20412	9.25527	9.6451	8.77815	9.41497	9.30103	9.27875	9.25527	9.20412	9.1486	10.1486	8.93852	9.20412	9.57978	8.46894
9.38021	9.36173	9.81291	8.95424	9.38021	9.17609	9.30103	9.30103	9.34242	9.2833	10.0103	8.98588	9.27875	9.32222	8.30103
9.23045	9.14613	9.76343	9.14613	9.49136	9.32222	9.34242	9.17609	9.41497	9.18639	10.0615	8.95231	9.32222	9.43136	8.36248
9.04139	9.41497	9.79239	8.8451	9.5682	9.2833	9.38021	9.32222	9.25527	9.33766	10.1486	9.0103	9.25527	9.43136	8.40824
9.39794	9.34242	9.70757	8.91381	9.44716	9.26482	9.20412	9.11394	9.30103	9.25334	10.0615	8.88536	9.51851	9	8.33766
9.39794						9.36173	8.8451					9.27875	9.23045	8.36248
9.04139						9.23045	9					9.25527	9.14613	8.5563
9.43136						9.25527	9.07918					9.38021		8.44716
						9.26482								8.34242
						9.2833								8.49136
						9.26482
						9.40824

## Sheet: Figure S2B
Supplementary Figure S2B. Log10 CFU of bacteria in gnotobiotic drosophila vials, organized by strain designation
OSW_427_P	OSW_436_cc	OSW_422_I	OSW_437_dd	OSW_443_jj	OSW_426_N	OSW_449_pp	OSW_444_kk	OSW_424_L	OSW_434_aa	OSW_435_bb	OSW_404_o	Tatumella sp.	OSW_413_10
8.44963	8.95424	0	7.2833	9.27875	9.88536	10.1072	8.8451	8.95424	8.20412	8.63347	9.23045	8.69897	9.23045
8.06145	9.23045	0	7.24748	9.32222	10.0615	9.68699	9.04139	8.8451	8.36173	8.17609	9.14613	9.20412	9.14613
8.25334	9.36173	0	7.2833	9.25527	10.1072	10.0615	9.23045	9.23045	8.23045	8.36173	9.14613	8.77815	9.14613
8.32634	8.95424	0	7.39794	9.14613	10.1864	10.0103	8.90309	8.95424	8.25527	8.43136	9.23045	8.77815	9.23045
8.25334	9.49136	0	7.32222	9.32222	9.71999	9.56961	9.04139	9.07918	8.43136	8.36173	9.11394	8.95424	9.11394
	9.5682			9.27875			8.47712	8.95424	8	8.20412	9.07918		9.07918
				9.20412							9.11394		9.11394

## Sheet: Figure S3
Supplementary Figure S3. Observations of larval development with S. bombicola (Sb) vs. S. bacillaris (qq) vs. Axenic (Ax)
Experiment	Treatment	Vial	Time pupariation observed (hours)
A	Ax	1	108		Treatment	Number of observations	Number of Experiments
A	Ax	1	108		Ax	351	2
A	Ax	1	108		Sb	308	2
A	Ax	1	108		qq	221	2
A	Ax	1	114
A	Ax	1	114
A	Ax	1	114
A	Ax	1	114
A	Ax	1	119
A	Ax	1	119
A	Ax	1	119
A	Ax	1	119
A	Ax	1	119
A	Ax	1	119
A	Ax	1	132
A	Ax	1	132
A	Ax	1	132
A	Ax	1	132
A	Ax	1	132
A	Ax	1	132
A	Ax	1	132
A	Ax	1	132
A	Ax	1	132
A	Ax	1	132
A	Ax	1	132
A	Ax	1	138
A	Ax	1	138
A	Ax	1	138
A	Ax	1	156
A	Ax	1	162
A	Ax	2	108
A	Ax	2	108
A	Ax	2	108
A	Ax	2	114
A	Ax	2	114
A	Ax	2	114
A	Ax	2	114
A	Ax	2	114
A	Ax	2	114
A	Ax	2	119
A	Ax	2	119
A	Ax	2	119
A	Ax	2	119
A	Ax	2	119
A	Ax	2	119
A	Ax	2	119
A	Ax	2	132
A	Ax	2	132
A	Ax	2	132
A	Ax	2	132
A	Ax	2	132
A	Ax	2	132
A	Ax	2	132
A	Ax	2	132
A	Ax	2	132
A	Ax	2	132
A	Ax	2	132
A	Ax	2	132
A	Ax	2	132
A	Ax	2	138
A	Ax	2	138
A	Ax	2	156
A	Ax	2	156
A	Ax	2	162
A	Ax	2	162
A	Ax	3	108
A	Ax	3	114
A	Ax	3	114
A	Ax	3	114
A	Ax	3	114
A	Ax	3	114
A	Ax	3	114
A	Ax	3	114
A	Ax	3	114
A	Ax	3	114
A	Ax	3	114
A	Ax	3	114
A	Ax	3	114
A	Ax	3	114
A	Ax	3	114
A	Ax	3	114
A	Ax	3	114
A	Ax	3	114
A	Ax	3	114
A	Ax	3	114
A	Ax	3	114
A	Ax	3	114
A	Ax	3	119
A	Ax	3	119
A	Ax	3	119
A	Ax	3	119
A	Ax	3	119
A	Ax	3	119
A	Ax	3	119
A	Ax	3	119
A	Ax	3	119
A	Ax	3	119
A	Ax	3	119
A	Ax	3	119
A	Ax	3	119
A	Ax	3	119
A	Ax	3	119
A	Ax	3	119
A	Ax	3	119
A	Ax	3	119
A	Ax	3	132
A	Ax	3	132
A	Ax	3	132
A	Ax	3	132
A	Ax	3	132
A	Ax	3	132
A	Ax	3	132
A	Ax	3	132
A	Ax	3	132
A	Ax	3	132
A	Ax	3	132
A	Ax	3	132
A	Ax	3	132
A	Ax	3	132
A	Ax	3	132
A	Ax	3	132
A	Ax	3	132
A	Ax	3	132
A	Ax	3	132
A	Ax	3	132
A	Ax	3	132
A	Ax	3	132
A	Ax	3	132
A	Ax	3	132
A	Ax	3	132
A	Ax	3	132
A	Ax	3	132
A	Ax	3	132
A	Ax	3	132
A	Ax	3	138
A	Ax	3	138
A	Ax	3	138
A	Ax	3	138
A	Ax	3	138
A	Ax	3	138
A	Ax	3	138
A	Ax	3	156
A	Ax	3	156
A	Ax	3	156
A	Ax	3	156
A	Ax	3	162
A	Ax	3	162
A	Ax	4	108
A	Ax	4	108
A	Ax	4	108
A	Ax	4	108
A	Ax	4	114
A	Ax	4	114
A	Ax	4	114
A	Ax	4	114
A	Ax	4	114
A	Ax	4	114
A	Ax	4	114
A	Ax	4	114
A	Ax	4	114
A	Ax	4	114
A	Ax	4	114
A	Ax	4	114
A	Ax	4	114
A	Ax	4	114
A	Ax	4	114
A	Ax	4	119
A	Ax	4	119
A	Ax	4	119
A	Ax	4	119
A	Ax	4	119
A	Ax	4	119
A	Ax	4	119
A	Ax	4	119
A	Ax	4	119
A	Ax	4	119
A	Ax	4	119
A	Ax	4	119
A	Ax	4	119
A	Ax	4	119
A	Ax	4	119
A	Ax	4	119
A	Ax	4	119
A	Ax	4	132
A	Ax	4	132
A	Ax	4	132
A	Ax	4	132
A	Ax	4	132
A	Ax	4	132
A	Ax	4	132
A	Ax	4	132
A	Ax	4	132
A	Ax	4	132
A	Ax	4	132
A	Ax	4	132
A	Ax	4	132
A	Ax	4	132
A	Ax	4	132
A	Ax	4	132
A	Ax	4	132
A	Ax	4	132
A	Ax	4	132
A	Ax	4	132
A	Ax	4	132
A	Ax	4	132
A	Ax	4	132
A	Ax	4	138
A	Ax	4	138
A	Ax	4	138
A	Ax	4	138
A	Ax	4	138
A	Ax	4	138
A	Ax	4	138
A	Ax	4	138
A	Ax	4	138
A	Ax	4	143
A	Ax	4	143
A	Ax	4	156
A	Ax	4	162
B	Ax	5	108
B	Ax	5	108
B	Ax	5	108
B	Ax	5	114
B	Ax	5	114
B	Ax	5	114
B	Ax	5	114
B	Ax	5	114
B	Ax	5	114
B	Ax	5	114
B	Ax	5	114
B	Ax	5	114
B	Ax	5	119
B	Ax	5	119
B	Ax	5	119
B	Ax	5	119
B	Ax	5	119
B	Ax	5	119
B	Ax	5	119
B	Ax	5	119
B	Ax	5	119
B	Ax	5	119
B	Ax	5	132
B	Ax	5	132
B	Ax	5	132
B	Ax	5	132
B	Ax	5	132
B	Ax	5	132
B	Ax	5	132
B	Ax	5	132
B	Ax	5	132
B	Ax	5	132
B	Ax	5	132
B	Ax	5	132
B	Ax	5	132
B	Ax	5	138
B	Ax	5	138
B	Ax	5	138
B	Ax	5	138
B	Ax	5	138
B	Ax	5	156
B	Ax	5	156
B	Ax	5	162
B	Ax	5	162
B	Ax	6	108
B	Ax	6	114
B	Ax	6	114
B	Ax	6	114
B	Ax	6	114
B	Ax	6	114
B	Ax	6	114
B	Ax	6	119
B	Ax	6	119
B	Ax	6	119
B	Ax	6	119
B	Ax	6	119
B	Ax	6	119
B	Ax	6	119
B	Ax	6	119
B	Ax	6	119
B	Ax	6	132
B	Ax	6	132
B	Ax	6	132
B	Ax	6	132
B	Ax	6	132
B	Ax	6	132
B	Ax	6	132
B	Ax	6	132
B	Ax	6	132
B	Ax	6	132
B	Ax	6	132
B	Ax	6	132
B	Ax	6	132
B	Ax	6	132
B	Ax	6	132
B	Ax	6	132
B	Ax	6	132
B	Ax	6	132
B	Ax	6	132
B	Ax	6	132
B	Ax	6	132
B	Ax	6	132
B	Ax	6	132
B	Ax	6	132
B	Ax	6	138
B	Ax	6	138
B	Ax	6	138
B	Ax	6	138
B	Ax	6	138
B	Ax	6	138
B	Ax	6	138
B	Ax	6	138
B	Ax	6	138
B	Ax	6	143
B	Ax	6	156
B	Ax	6	162
B	Ax	7	108
B	Ax	7	114
B	Ax	7	119
B	Ax	7	119
B	Ax	7	119
B	Ax	7	132
B	Ax	7	132
B	Ax	7	132
B	Ax	7	132
B	Ax	7	132
B	Ax	7	132
B	Ax	7	132
B	Ax	7	132
B	Ax	7	132
B	Ax	7	132
B	Ax	7	132
B	Ax	7	132
B	Ax	7	132
B	Ax	7	132
B	Ax	7	132
B	Ax	7	132
B	Ax	7	138
B	Ax	7	138
B	Ax	7	138
B	Ax	7	138
B	Ax	7	138
B	Ax	7	138
B	Ax	7	138
B	Ax	7	143
B	Ax	7	156
B	Ax	7	156
B	Ax	7	156
B	Ax	7	162
B	Ax	7	162
B	Ax	7	162
B	Ax	7	162
A	Sb	1	108
A	Sb	1	108
A	Sb	1	108
A	Sb	1	108
A	Sb	1	108
A	Sb	1	108
A	Sb	1	108
A	Sb	1	108
A	Sb	1	108
A	Sb	1	108
A	Sb	1	108
A	Sb	1	108
A	Sb	1	108
A	Sb	1	108
A	Sb	1	108
A	Sb	1	108
A	Sb	1	108
A	Sb	1	108
A	Sb	1	108
A	Sb	1	114
A	Sb	1	114
A	Sb	1	114
A	Sb	1	114
A	Sb	1	114
A	Sb	1	114
A	Sb	1	114
A	Sb	1	119
A	Sb	1	119
A	Sb	1	119
A	Sb	1	119
A	Sb	1	119
A	Sb	1	119
A	Sb	1	138
A	Sb	1	138
A	Sb	1	156
A	Sb	1	156
A	Sb	1	162
A	Sb	1	162
A	Sb	2	108
A	Sb	2	108
A	Sb	2	108
A	Sb	2	108
A	Sb	2	108
A	Sb	2	108
A	Sb	2	108
A	Sb	2	108
A	Sb	2	108
A	Sb	2	108
A	Sb	2	108
A	Sb	2	108
A	Sb	2	108
A	Sb	2	108
A	Sb	2	108
A	Sb	2	108
A	Sb	2	108
A	Sb	2	108
A	Sb	2	114
A	Sb	2	114
A	Sb	2	114
A	Sb	2	114
A	Sb	2	114
A	Sb	2	114
A	Sb	2	114
A	Sb	2	114
A	Sb	2	114
A	Sb	2	119
A	Sb	2	119
A	Sb	2	119
A	Sb	2	132
A	Sb	2	138
A	Sb	2	156
A	Sb	3	95
A	Sb	3	95
A	Sb	3	108
A	Sb	3	108
A	Sb	3	108
A	Sb	3	108
A	Sb	3	108
A	Sb	3	108
A	Sb	3	108
A	Sb	3	108
A	Sb	3	108
A	Sb	3	108
A	Sb	3	108
A	Sb	3	108
A	Sb	3	108
A	Sb	3	108
A	Sb	3	108
A	Sb	3	108
A	Sb	3	108
A	Sb	3	108
A	Sb	3	108
A	Sb	3	108
A	Sb	3	108
A	Sb	3	108
A	Sb	3	108
A	Sb	3	108
A	Sb	3	108
A	Sb	3	114
A	Sb	3	114
A	Sb	3	114
A	Sb	3	114
A	Sb	3	114
A	Sb	3	114
A	Sb	3	114
A	Sb	3	114
A	Sb	3	114
A	Sb	3	114
A	Sb	3	114
A	Sb	3	119
A	Sb	3	119
A	Sb	3	119
A	Sb	3	132
A	Sb	3	132
A	Sb	3	138
A	Sb	4	108
A	Sb	4	108
A	Sb	4	108
A	Sb	4	108
A	Sb	4	108
A	Sb	4	108
A	Sb	4	108
A	Sb	4	108
A	Sb	4	108
A	Sb	4	108
A	Sb	4	108
A	Sb	4	108
A	Sb	4	108
A	Sb	4	108
A	Sb	4	108
A	Sb	4	108
A	Sb	4	108
A	Sb	4	108
A	Sb	4	108
A	Sb	4	108
A	Sb	4	108
A	Sb	4	108
A	Sb	4	108
A	Sb	4	108
A	Sb	4	108
A	Sb	4	108
A	Sb	4	108
A	Sb	4	108
A	Sb	4	108
A	Sb	4	108
A	Sb	4	114
A	Sb	4	114
A	Sb	4	114
A	Sb	4	114
A	Sb	4	114
A	Sb	4	119
A	Sb	4	119
A	Sb	4	119
A	Sb	4	132
A	Sb	4	132
A	Sb	4	138
A	Sb	4	138
A	Sb	4	138
B	Sb	5	108
B	Sb	5	108
B	Sb	5	108
B	Sb	5	108
B	Sb	5	108
B	Sb	5	108
B	Sb	5	108
B	Sb	5	108
B	Sb	5	108
B	Sb	5	108
B	Sb	5	108
B	Sb	5	108
B	Sb	5	108
B	Sb	5	108
B	Sb	5	108
B	Sb	5	108
B	Sb	5	108
B	Sb	5	108
B	Sb	5	108
B	Sb	5	108
B	Sb	5	108
B	Sb	5	108
B	Sb	5	108
B	Sb	5	108
B	Sb	5	108
B	Sb	5	108
B	Sb	5	108
B	Sb	5	108
B	Sb	5	108
B	Sb	5	108
B	Sb	5	108
B	Sb	5	108
B	Sb	5	108
B	Sb	5	114
B	Sb	5	114
B	Sb	5	114
B	Sb	5	114
B	Sb	5	114
B	Sb	5	114
B	Sb	5	114
B	Sb	5	114
B	Sb	5	114
B	Sb	5	114
B	Sb	5	114
B	Sb	5	114
B	Sb	5	119
B	Sb	5	119
B	Sb	5	132
B	Sb	5	132
B	Sb	5	132
B	Sb	5	132
B	Sb	5	132
B	Sb	5	132
B	Sb	5	138
B	Sb	5	138
B	Sb	6	95
B	Sb	6	108
B	Sb	6	108
B	Sb	6	108
B	Sb	6	108
B	Sb	6	108
B	Sb	6	108
B	Sb	6	108
B	Sb	6	108
B	Sb	6	108
B	Sb	6	108
B	Sb	6	108
B	Sb	6	108
B	Sb	6	108
B	Sb	6	108
B	Sb	6	108
B	Sb	6	108
B	Sb	6	108
B	Sb	6	108
B	Sb	6	108
B	Sb	6	108
B	Sb	6	108
B	Sb	6	108
B	Sb	6	108
B	Sb	6	108
B	Sb	6	108
B	Sb	6	108
B	Sb	6	108
B	Sb	6	108
B	Sb	6	108
B	Sb	6	108
B	Sb	6	108
B	Sb	6	108
B	Sb	6	108
B	Sb	6	108
B	Sb	6	108
B	Sb	6	108
B	Sb	6	108
B	Sb	6	108
B	Sb	6	114
B	Sb	6	114
B	Sb	6	114
B	Sb	6	114
B	Sb	6	114
B	Sb	6	114
B	Sb	6	114
B	Sb	6	114
B	Sb	6	114
B	Sb	6	119
B	Sb	6	119
B	Sb	6	119
B	Sb	6	132
B	Sb	6	132
B	Sb	6	138
B	Sb	6	138
B	Sb	6	138
B	Sb	6	143
B	Sb	6	156
B	Sb	7	95
B	Sb	7	95
B	Sb	7	108
B	Sb	7	108
B	Sb	7	108
B	Sb	7	108
B	Sb	7	108
B	Sb	7	108
B	Sb	7	108
B	Sb	7	108
B	Sb	7	108
B	Sb	7	108
B	Sb	7	108
B	Sb	7	108
B	Sb	7	108
B	Sb	7	108
B	Sb	7	108
B	Sb	7	108
B	Sb	7	108
B	Sb	7	108
B	Sb	7	114
B	Sb	7	114
B	Sb	7	114
B	Sb	7	114
B	Sb	7	114
B	Sb	7	114
B	Sb	7	114
B	Sb	7	114
B	Sb	7	114
B	Sb	7	114
B	Sb	7	132
B	Sb	7	132
B	Sb	7	132
B	Sb	7	132
B	Sb	7	132
B	Sb	7	138
B	Sb	7	156
A	qq	1	108
A	qq	1	114
A	qq	1	114
A	qq	1	119
A	qq	1	119
A	qq	1	119
A	qq	1	119
A	qq	1	119
A	qq	1	119
A	qq	1	119
A	qq	1	132
A	qq	1	132
A	qq	1	132
A	qq	1	132
A	qq	1	132
A	qq	1	132
A	qq	1	132
A	qq	1	132
A	qq	1	132
A	qq	1	132
A	qq	1	132
A	qq	1	132
A	qq	1	132
A	qq	1	132
A	qq	1	132
A	qq	1	132
A	qq	1	132
A	qq	1	132
A	qq	1	132
A	qq	1	132
A	qq	1	132
A	qq	1	132
A	qq	1	132
A	qq	1	132
A	qq	1	132
A	qq	1	132
A	qq	1	132
A	qq	1	132
A	qq	1	132
A	qq	1	132
A	qq	1	132
A	qq	1	132
A	qq	1	132
A	qq	1	138
A	qq	1	138
A	qq	1	138
A	qq	1	138
A	qq	1	138
A	qq	1	143
A	qq	1	156
A	qq	1	156
A	qq	1	156
A	qq	1	156
A	qq	1	156
A	qq	1	156
A	qq	1	162
A	qq	1	162
A	qq	1	162
A	qq	2	114
A	qq	2	119
A	qq	2	132
A	qq	2	132
A	qq	2	132
A	qq	2	132
A	qq	2	138
A	qq	2	138
A	qq	2	138
A	qq	2	138
A	qq	2	138
A	qq	2	138
A	qq	2	138
A	qq	2	138
A	qq	2	138
A	qq	2	138
A	qq	2	138
A	qq	2	138
A	qq	2	143
A	qq	2	143
A	qq	2	156
A	qq	2	156
A	qq	2	156
A	qq	2	156
A	qq	2	156
A	qq	2	156
A	qq	2	162
A	qq	2	162
A	qq	3	114
A	qq	3	119
A	qq	3	132
A	qq	3	132
A	qq	3	132
A	qq	3	132
A	qq	3	132
A	qq	3	132
A	qq	3	132
A	qq	3	132
A	qq	3	132
A	qq	3	132
A	qq	3	132
A	qq	3	132
A	qq	3	132
A	qq	3	132
A	qq	3	132
A	qq	3	132
A	qq	3	132
A	qq	3	132
A	qq	3	132
A	qq	3	132
A	qq	3	132
A	qq	3	132
A	qq	3	132
A	qq	3	138
A	qq	3	138
A	qq	3	138
A	qq	3	138
A	qq	3	138
A	qq	3	138
A	qq	3	138
A	qq	3	138
A	qq	3	138
A	qq	3	138
A	qq	3	138
A	qq	3	143
A	qq	3	143
A	qq	3	143
A	qq	3	143
A	qq	3	156
A	qq	3	156
A	qq	3	162
A	qq	3	162
A	qq	3	162
B	qq	4	119
B	qq	4	119
B	qq	4	132
B	qq	4	132
B	qq	4	132
B	qq	4	132
B	qq	4	132
B	qq	4	132
B	qq	4	132
B	qq	4	132
B	qq	4	132
B	qq	4	132
B	qq	4	132
B	qq	4	132
B	qq	4	132
B	qq	4	132
B	qq	4	132
B	qq	4	132
B	qq	4	138
B	qq	4	138
B	qq	4	138
B	qq	4	138
B	qq	4	138
B	qq	4	138
B	qq	4	138
B	qq	4	138
B	qq	4	138
B	qq	4	138
B	qq	4	138
B	qq	4	138
B	qq	4	143
B	qq	4	143
B	qq	4	143
B	qq	4	156
B	qq	4	156
B	qq	4	156
B	qq	4	156
B	qq	4	156
B	qq	4	162
B	qq	5	114
B	qq	5	114
B	qq	5	114
B	qq	5	114
B	qq	5	119
B	qq	5	119
B	qq	5	119
B	qq	5	119
B	qq	5	119
B	qq	5	119
B	qq	5	132
B	qq	5	132
B	qq	5	132
B	qq	5	132
B	qq	5	132
B	qq	5	132
B	qq	5	132
B	qq	5	132
B	qq	5	132
B	qq	5	138
B	qq	5	138
B	qq	5	138
B	qq	5	143
B	qq	5	156
B	qq	6	108
B	qq	6	114
B	qq	6	114
B	qq	6	119
B	qq	6	119
B	qq	6	119
B	qq	6	119
B	qq	6	132
B	qq	6	132
B	qq	6	132
B	qq	6	132
B	qq	6	132
B	qq	6	132
B	qq	6	132
B	qq	6	132
B	qq	6	132
B	qq	6	132
B	qq	6	132
B	qq	6	132
B	qq	6	132
B	qq	6	138
B	qq	6	138
B	qq	6	138
B	qq	6	138
B	qq	6	156
B	qq	6	156
B	qq	6	162
